# Supplementary material for: 2,9,16,23-Tetra­kis(1-methyl­eth­yl)-5,6,11,12,13,14,19,20,25,26,27,28-dodecadehydro­tetra­benzo[a,e,k,o]cyclo­eicosene
Source: Acta Crystallogr Sect E Struct Rep Online. 2011 Nov 30;67(Pt 12):o3493. doi: 10.1107/S1600536811048604 (PMC3239117; doi:10.1107/S1600536811048604)
Supplement: Supplementary file 1 [file e-67-o3493-sup1.cif]

##############################################################################
#                                                                            #
# This CIF contains the data in a paper accepted for publication in          #
# Acta Crystallographica Section E. It conforms to the requirements of       #
# Notes for Authors for Acta Crystallographica Section E, and has been       #
# peer reviewed under the auspices of the IUCr Commission on Journals.       #
#                                                                            #
# Full details of the Crystallographic Information File format               #
# are given in the paper "The Crystallographic Information File (CIF):       #
# a New Standard Archive File for Crystallography" by S. R. Hall, F. H.      #
# Allen and I. D. Brown [Acta Cryst. (1991), A47, 655-685].                  #
#                                                                            #
# The current version of the core CIF dictionary is obtainable from          #
# ftp://ftp.iucr.org/pub/cif_core.dic.                                       #
#                                                                            #
# Software is freely available for graphical display of the structure(s)     #
# in this CIF. For information consult the CIF software page                 #
# http://www.iucr.org/resources/cif/software.                                #
#                                                                            #
# This file may be used for bona fide research purposes within the           #
# scientific community so long as proper attribution is given to the journal # 
# article from which it was obtained.                                        #
#                                                                            #
##############################################################################
data_global
_audit_creation_method     'WinGX routine CIF_UPDATE'
_audit_conform_dict_name     cif_core.dic
_audit_conform_dict_version     2.3
_journal_date_recd_electronic     2011-10-25
_journal_date_accepted     2011-11-15
_journal_name_full     'Acta Crystallographica, Section E'
_journal_year     2011
_journal_volume     67
_journal_issue     12
_journal_page_first     o3493
_journal_page_last     o3493
_journal_paper_category     QO
_journal_paper_doi     10.1107/S1600536811048604
_journal_coeditor_code     KJ2194
_publ_contact_author_name     'Fronczek, Frank R.'
_publ_contact_author_address
;
Department of Chemistry
Louisiana State University
Baton Rouge
LA 70803-1804
USA
;
_publ_contact_author_email     ffroncz@lsu.edu
_publ_contact_author_fax     '225-578-3458'
_publ_contact_author_phone     '225-578-8270'
_publ_section_title
;\
2,9,16,23-Tetrakis(1-methylethyl)-5,6,11,12,13,14,19,20,25,26,27,28-\
dodecadehydrotetrabenzo[<i>a</i>,<i>e</i>,<i>k</i>,<i>o</i>]cycloeicosene
;
_publ_section_title_footnote
;
 CAS 186494-88-2.
;
loop_
    _publ_author_name
    _publ_author_footnote
    _publ_author_address
    'Perera, Theshini' .
;
Department of Chemistry
Louisiana State University
Baton Rouge
LA 70803-1804
USA
;
    'Fronczek, Frank R.' .
;
Department of Chemistry
Louisiana State University
Baton Rouge
LA 70803-1804
USA
;
    'Watkins, Steven F.' .
;
Department of Chemistry
Louisiana State University
Baton Rouge
LA 70803-1804
USA
;
data_I
_audit_creation_method     'WinGX routine CIF_UPDATE'
_chemical_name_systematic
;
7,16,25,34-tetrakis(propan-2-yl)pentacyclo[30.4.0.0^4,9^.0^14,19^.0^22,27^]
hexatriaconta-1(32),4,6,8,14(19),15,17,22,24,26,33,35-dodecaen-
2,10,12,20,28,30-hexayne
;
_chemical_name_common
;
2,9,16,23-Tetrakis(1-methylethyl)-5,6,11,12,13,14,19,20,25,26,27,28-
dodecadehydrotetrabenzo[<i>a</i>,<i>e</i>,<i>k</i>,<i>o</i>]cycloeicosene
;
_chemical_formula_moiety     'C48 H40'
_chemical_formula_sum     'C48 H40'
_chemical_formula_iupac     'C48 H40'
_chemical_formula_weight     616.8
_chemical_melting_point     ?
_symmetry_cell_setting     monoclinic
_symmetry_space_group_name_H-M     'P 21/c'
_symmetry_space_group_name_Hall     '-P 2ybc'
loop_
    _symmetry_equiv_pos_as_xyz
    'x, y, z'
    '-x, y+1/2, -z+1/2'
    '-x, -y, -z'
    'x, -y-1/2, z-1/2'
_cell_length_a     18.0007(4)
_cell_length_b     12.5083(3)
_cell_length_c     16.0674(4)
_cell_angle_alpha     90
_cell_angle_beta     91.0040(10)
_cell_angle_gamma     90
_cell_volume     3617.15(15)
_cell_formula_units_Z     4
_cell_measurement_reflns_used     7618
_cell_measurement_theta_min     2.546
_cell_measurement_theta_max     29.131
_cell_measurement_temperature     90.0(5)
_cell_measurement_pressure     101.3
_exptl_crystal_description     prism
_exptl_crystal_colour     'golden yellow'
_exptl_crystal_size_max     0.45
_exptl_crystal_size_mid     0.30
_exptl_crystal_size_min     0.30
_exptl_crystal_density_diffrn     1.133
_exptl_crystal_density_method     'not measured'
_exptl_crystal_F_000     1312
_exptl_absorpt_coefficient_mu     0.064
_exptl_absorpt_correction_type     multi-scan
_exptl_absorpt_process_details     '(SCALEPACK; Otwinowski & Minor 1997)'
_exptl_absorpt_correction_T_min     0.9719
_exptl_absorpt_correction_T_max     0.9811
_diffrn_ambient_temperature     90.0(5)
_diffrn_radiation_type     MoK\a
_diffrn_radiation_wavelength     0.71073
_diffrn_radiation_source     'sealed tube'
_diffrn_radiation_monochromator     'horizonally mounted graphite crystal'
_diffrn_measurement_device_type     'Nonius KappaCCD'
_diffrn_measurement_device     '95mm CCD camera on \k-goniostat'
_diffrn_measurement_method     'CCD rotation images, thick slices'
_diffrn_detector_area_resol_mean     9
_diffrn_reflns_number     13998
_diffrn_reflns_av_R_equivalents     0.0354
_diffrn_reflns_theta_min     2.76
_diffrn_reflns_theta_max     28.89
_diffrn_reflns_theta_full     25
_diffrn_measured_fraction_theta_max     0.86
_diffrn_measured_fraction_theta_full     0.999
_diffrn_reflns_limit_h_min     -23
_diffrn_reflns_limit_h_max     23
_diffrn_reflns_limit_k_min     -16
_diffrn_reflns_limit_k_max     14
_diffrn_reflns_limit_l_min     -19
_diffrn_reflns_limit_l_max     20
_reflns_number_total     8186
_reflns_number_gt     5354
_reflns_threshold_expression     I>2\s(I)
_refine_ls_structure_factor_coef     Fsqd
_refine_ls_matrix_type     full
_refine_ls_R_factor_gt     0.0487
_refine_ls_wR_factor_ref     0.1265
_refine_ls_goodness_of_fit_ref     1.02
_refine_ls_restrained_S_all     1.02
_refine_ls_number_reflns     8186
_refine_ls_number_parameters     442
_refine_ls_number_restraints     0
_refine_ls_number_constraints     0
_refine_ls_hydrogen_treatment     constr
_refine_ls_weighting_scheme     calc
_refine_ls_weighting_details
         'calc w=1/[\s^2^(Fo^2^)+(0.0543P)^2^+1.1830P] where P=(Fo^2^+2Fc^2^)/3'
_atom_sites_solution_hydrogens     geom
_atom_sites_solution_primary     direct
_atom_sites_solution_secondary     difmap
_refine_ls_shift/su_max     0.001
_refine_diff_density_max     0.246
_refine_diff_density_min     -0.284
_refine_ls_extinction_method     'SHELXL97 (Sheldrick, 2008)'
_refine_ls_extinction_coef     0.0017(4)
_refine_ls_extinction_expression
                                    Fc^*^=kFc[1+0.001xFc^2^\l^3^/sin(2\q)]^-1/4^
loop_
    _atom_type_symbol
    _atom_type_description
    _atom_type_scat_dispersion_real
    _atom_type_scat_dispersion_imag
    _atom_type_scat_source
    C C 0.0033 0.0016 'International Tables Vol C Tables 4.2.6.8 and 6.1.1.4'
    H H 0 0 'International Tables Vol C Tables 4.2.6.8 and 6.1.1.4'
_computing_data_collection     'COLLECT (Nonius, 2000)'
_computing_cell_refinement     'SCALEPACK (Otwinowski & Minor, 1997)'
_computing_data_reduction     'DENZO and SCALEPACK (Otwinowski & Minor, 1997)'
_computing_structure_solution     'SHELXS97 (Sheldrick, 2008)'
_computing_structure_refinement     'SHELXL97 (Sheldrick, 2008)'
_computing_molecular_graphics     'ORTEP-3 for Windows (Farrugia, 1997)'
_computing_publication_material
;
<i>IDEAL</i> (Gould <i>et al.</i>, 1988) and <i>WinGX</i> (Farrugia,
1999)
;
loop_
    _atom_site_type_symbol
    _atom_site_label
    _atom_site_fract_x
    _atom_site_fract_y
    _atom_site_fract_z
    _atom_site_U_iso_or_equiv
    _atom_site_adp_type
    _atom_site_calc_flag
    _atom_site_refinement_flags
    _atom_site_occupancy
    _atom_site_disorder_assembly
    _atom_site_disorder_group
    C C1 0.34021(9) 0.67572(12) -0.03559(9) 0.0209(3) Uani d . 1 . .
    C C2 0.37458(9) 0.65496(13) -0.11163(9) 0.0230(4) Uani d . 1 . .
    H H2 0.3986 0.5882 -0.1196 0.028 Uiso calc R 1 . .
    C C3 0.37425(9) 0.72994(13) -0.17553(9) 0.0239(4) Uani d . 1 . .
    C C4 0.33685(9) 0.82602(13) -0.16283(9) 0.0250(4) Uani d . 1 . .
    H H4 0.3348 0.8774 -0.2064 0.03 Uiso calc R 1 . .
    C C5 0.30274(9) 0.84840(13) -0.08857(9) 0.0240(4) Uani d . 1 . .
    H H5 0.2781 0.9149 -0.0816 0.029 Uiso calc R 1 . .
    C C6 0.30408(9) 0.77426(12) -0.02347(9) 0.0211(3) Uani d . 1 . .
    C C7 0.26840(9) 0.79587(12) 0.05395(9) 0.0221(3) Uani d . 1 . .
    C C8 0.23760(9) 0.80786(12) 0.11918(9) 0.0221(3) Uani d . 1 . .
    C C9 0.20160(8) 0.81294(12) 0.19792(9) 0.0215(3) Uani d . 1 . .
    C C10 0.20544(9) 0.90410(13) 0.24814(10) 0.0264(4) Uani d . 1 . .
    H H10 0.2289 0.9669 0.2282 0.032 Uiso calc R 1 . .
    C C11 0.17525(9) 0.90345(13) 0.32691(10) 0.0269(4) Uani d . 1 . .
    H H11 0.1793 0.9658 0.3604 0.032 Uiso calc R 1 . .
    C C12 0.13916(9) 0.81390(13) 0.35838(9) 0.0223(3) Uani d . 1 . .
    C C13 0.13314(9) 0.72469(12) 0.30736(9) 0.0208(3) Uani d . 1 . .
    H H13 0.1073 0.6636 0.3267 0.025 Uiso calc R 1 . .
    C C14 0.16417(8) 0.72248(12) 0.22813(9) 0.0198(3) Uani d . 1 . .
    C C15 0.15945(9) 0.62679(12) 0.17971(9) 0.0216(3) Uani d . 1 . .
    C C16 0.15709(9) 0.54517(12) 0.13983(9) 0.0215(3) Uani d . 1 . .
    C C17 0.15610(9) 0.45239(12) 0.09457(9) 0.0223(3) Uani d . 1 . .
    C C18 0.15587(9) 0.36996(13) 0.05588(9) 0.0232(3) Uani d . 1 . .
    C C19 0.15470(9) 0.27065(12) 0.01184(9) 0.0219(3) Uani d . 1 . .
    C C20 0.12070(9) 0.26396(13) -0.06716(9) 0.0237(4) Uani d . 1 . .
    H H20 0.0977 0.3257 -0.0905 0.028 Uiso calc R 1 . .
    C C21 0.11988(9) 0.16932(13) -0.11210(10) 0.0256(4) Uani d . 1 . .
    C C22 0.15239(10) 0.07952(13) -0.07467(10) 0.0300(4) Uani d . 1 . .
    H H22 0.1519 0.0136 -0.104 0.036 Uiso calc R 1 . .
    C C23 0.18519(9) 0.08346(13) 0.00358(10) 0.0281(4) Uani d . 1 . .
    H H23 0.2058 0.0204 0.0275 0.034 Uiso calc R 1 . .
    C C24 0.18827(9) 0.17957(12) 0.04787(9) 0.0230(3) Uani d . 1 . .
    C C25 0.22660(9) 0.18904(12) 0.12662(10) 0.0235(4) Uani d . 1 . .
    C C26 0.25924(9) 0.20612(12) 0.19125(10) 0.0240(4) Uani d . 1 . .
    C C27 0.29570(9) 0.23181(12) 0.26867(9) 0.0228(3) Uani d . 1 . .
    C C28 0.29559(9) 0.16136(14) 0.33603(10) 0.0289(4) Uani d . 1 . .
    H H28 0.2728 0.0932 0.3298 0.035 Uiso calc R 1 . .
    C C29 0.32799(9) 0.18895(13) 0.41168(10) 0.0286(4) Uani d . 1 . .
    H H29 0.3269 0.1394 0.4564 0.034 Uiso calc R 1 . .
    C C30 0.36228(9) 0.28784(13) 0.42378(9) 0.0238(4) Uani d . 1 . .
    C C31 0.36368(9) 0.35806(13) 0.35677(9) 0.0225(3) Uani d . 1 . .
    H H31 0.387 0.4257 0.3636 0.027 Uiso calc R 1 . .
    C C32 0.33159(9) 0.33165(12) 0.27927(9) 0.0213(3) Uani d . 1 . .
    C C33 0.33649(9) 0.40474(12) 0.21094(9) 0.0224(3) Uani d . 1 . .
    C C34 0.34108(9) 0.46519(12) 0.15295(9) 0.0233(4) Uani d . 1 . .
    C C35 0.34333(9) 0.53578(12) 0.08726(9) 0.0232(4) Uani d . 1 . .
    C C36 0.34260(9) 0.59846(12) 0.03031(9) 0.0228(3) Uani d . 1 . .
    C C37 0.41549(10) 0.71348(14) -0.25636(10) 0.0301(4) Uani d . 1 . .
    H H37 0.3804 0.7324 -0.303 0.036 Uiso calc R 1 . .
    C C38 0.48096(10) 0.79092(15) -0.26042(11) 0.0377(5) Uani d . 1 . .
    H H38A 0.4631 0.8642 -0.2528 0.057 Uiso calc R 1 . .
    H H38B 0.5045 0.7847 -0.3148 0.057 Uiso calc R 1 . .
    H H38C 0.5173 0.7735 -0.2163 0.057 Uiso calc R 1 . .
    C C39 0.44060(12) 0.59924(15) -0.27061(12) 0.0442(5) Uani d . 1 . .
    H H39A 0.4774 0.5793 -0.2277 0.066 Uiso calc R 1 . .
    H H39B 0.4628 0.5934 -0.3257 0.066 Uiso calc R 1 . .
    H H39C 0.3977 0.5512 -0.2676 0.066 Uiso calc R 1 . .
    C C40 0.10830(9) 0.81729(13) 0.44585(9) 0.0261(4) Uani d . 1 . .
    H H40 0.1495 0.8419 0.4838 0.031 Uiso calc R 1 . .
    C C41 0.08181(10) 0.70983(14) 0.47865(10) 0.0315(4) Uani d . 1 . .
    H H41A 0.0394 0.685 0.4449 0.047 Uiso calc R 1 . .
    H H41B 0.0668 0.7177 0.5367 0.047 Uiso calc R 1 . .
    H H41C 0.1222 0.6576 0.4755 0.047 Uiso calc R 1 . .
    C C42 0.04634(10) 0.89944(14) 0.45132(10) 0.0308(4) Uani d . 1 . .
    H H42A 0.0642 0.9687 0.4315 0.046 Uiso calc R 1 . .
    H H42B 0.0309 0.9062 0.5093 0.046 Uiso calc R 1 . .
    H H42C 0.0039 0.8764 0.4167 0.046 Uiso calc R 1 . .
    C C43 0.08507(10) 0.16014(14) -0.19909(10) 0.0317(4) Uani d . 1 . .
    H H43 0.1231 0.1266 -0.2354 0.038 Uiso calc R 1 . .
    C C44 0.06418(11) 0.26707(15) -0.23850(10) 0.0359(4) Uani d . 1 . .
    H H44A 0.0244 0.3003 -0.2067 0.054 Uiso calc R 1 . .
    H H44B 0.0471 0.2555 -0.296 0.054 Uiso calc R 1 . .
    H H44C 0.1077 0.3142 -0.2381 0.054 Uiso calc R 1 . .
    C C45 0.01798(11) 0.08507(15) -0.19878(11) 0.0392(5) Uani d . 1 . .
    H H45A 0.0326 0.0164 -0.1741 0.059 Uiso calc R 1 . .
    H H45B 0.0001 0.0736 -0.256 0.059 Uiso calc R 1 . .
    H H45C -0.0217 0.1171 -0.166 0.059 Uiso calc R 1 . .
    C C46 0.40087(9) 0.31230(14) 0.50654(9) 0.0294(4) Uani d . 1 . .
    H H46 0.3752 0.27 0.5504 0.035 Uiso calc R 1 . .
    C C47 0.39803(11) 0.42839(15) 0.53199(11) 0.0393(5) Uani d . 1 . .
    H H47A 0.4255 0.4716 0.492 0.059 Uiso calc R 1 . .
    H H47B 0.4205 0.4367 0.5876 0.059 Uiso calc R 1 . .
    H H47C 0.3462 0.4522 0.5329 0.059 Uiso calc R 1 . .
    C C48 0.48084(12) 0.2742(2) 0.50436(13) 0.0581(7) Uani d . 1 . .
    H H48A 0.4818 0.1969 0.4948 0.087 Uiso calc R 1 . .
    H H48B 0.5057 0.2906 0.5576 0.087 Uiso calc R 1 . .
    H H48C 0.5066 0.3106 0.4592 0.087 Uiso calc R 1 . .
loop_
    _atom_site_aniso_label
    _atom_site_aniso_U_11
    _atom_site_aniso_U_22
    _atom_site_aniso_U_33
    _atom_site_aniso_U_12
    _atom_site_aniso_U_13
    _atom_site_aniso_U_23
    C1 0.0265(8) 0.0179(8) 0.0181(7) -0.0032(7) -0.0015(6) 0.0005(6)
    C2 0.0273(9) 0.0204(8) 0.0212(8) -0.0019(7) -0.0010(6) -0.0032(6)
    C3 0.0281(9) 0.0263(9) 0.0174(8) -0.0052(7) -0.0001(6) -0.0020(6)
    C4 0.0298(9) 0.0244(9) 0.0208(8) -0.0027(7) -0.0001(7) 0.0048(7)
    C5 0.0274(9) 0.0193(8) 0.0251(8) 0.0011(7) 0.0005(7) 0.0019(6)
    C6 0.0240(8) 0.0198(8) 0.0196(8) -0.0029(7) 0.0001(6) -0.0008(6)
    C7 0.0268(8) 0.0158(8) 0.0238(8) -0.0017(7) -0.0011(7) 0.0006(6)
    C8 0.0272(8) 0.0154(8) 0.0237(8) -0.0013(7) -0.0002(7) -0.0001(6)
    C9 0.0250(8) 0.0194(8) 0.0200(8) 0.0021(7) 0.0001(6) -0.0015(6)
    C10 0.0321(9) 0.0175(8) 0.0296(9) -0.0049(7) 0.0045(7) -0.0040(7)
    C11 0.0329(9) 0.0209(9) 0.0269(9) -0.0021(7) 0.0035(7) -0.0084(7)
    C12 0.0232(8) 0.0218(8) 0.0220(8) 0.0043(7) 0.0008(6) -0.0030(6)
    C13 0.0251(8) 0.0170(8) 0.0204(8) 0.0016(7) 0.0001(6) -0.0001(6)
    C14 0.0230(8) 0.0162(8) 0.0200(7) 0.0024(7) -0.0019(6) -0.0026(6)
    C15 0.0280(9) 0.0186(8) 0.0182(8) 0.0013(7) 0.0019(6) 0.0015(6)
    C16 0.0271(9) 0.0190(8) 0.0186(8) 0.0000(7) -0.0001(6) 0.0024(6)
    C17 0.0285(9) 0.0185(8) 0.0198(8) 0.0002(7) -0.0009(6) -0.0003(6)
    C18 0.0266(9) 0.0218(8) 0.0212(8) 0.0004(7) 0.0004(6) 0.0002(7)
    C19 0.0259(8) 0.0179(8) 0.0220(8) -0.0006(7) 0.0025(6) -0.0043(6)
    C20 0.0274(9) 0.0210(8) 0.0228(8) 0.0024(7) -0.0004(7) -0.0017(6)
    C21 0.0278(9) 0.0244(9) 0.0247(8) 0.0020(7) -0.0013(7) -0.0062(7)
    C22 0.0384(10) 0.0209(9) 0.0306(9) 0.0025(8) -0.0061(8) -0.0100(7)
    C23 0.0354(10) 0.0175(8) 0.0311(9) 0.0039(7) -0.0051(7) -0.0039(7)
    C24 0.0263(8) 0.0213(8) 0.0214(8) -0.0015(7) -0.0004(6) -0.0019(6)
    C25 0.0300(9) 0.0156(8) 0.0251(8) -0.0001(7) 0.0020(7) -0.0015(6)
    C26 0.0314(9) 0.0163(8) 0.0243(8) -0.0020(7) 0.0015(7) 0.0011(6)
    C27 0.0271(9) 0.0211(8) 0.0203(8) 0.0009(7) 0.0001(6) 0.0004(6)
    C28 0.0365(10) 0.0219(9) 0.0283(9) -0.0067(8) -0.0015(7) 0.0037(7)
    C29 0.0359(10) 0.0275(9) 0.0225(8) -0.0015(8) 0.0010(7) 0.0076(7)
    C30 0.0259(8) 0.0255(9) 0.0202(8) 0.0054(7) 0.0014(6) -0.0001(7)
    C31 0.0251(8) 0.0192(8) 0.0232(8) 0.0006(7) 0.0002(6) -0.0013(6)
    C32 0.0254(8) 0.0191(8) 0.0194(8) 0.0030(7) 0.0013(6) 0.0002(6)
    C33 0.0269(9) 0.0186(8) 0.0215(8) -0.0006(7) -0.0021(6) -0.0030(7)
    C34 0.0289(9) 0.0188(8) 0.0221(8) -0.0002(7) -0.0011(7) -0.0025(7)
    C35 0.0292(9) 0.0192(8) 0.0211(8) -0.0002(7) 0.0002(7) -0.0016(6)
    C36 0.0267(9) 0.0196(8) 0.0221(8) -0.0008(7) -0.0001(7) -0.0035(7)
    C37 0.0373(10) 0.0342(10) 0.0188(8) -0.0040(8) 0.0036(7) -0.0022(7)
    C38 0.0444(11) 0.0346(11) 0.0346(10) -0.0041(9) 0.0157(8) -0.0031(8)
    C39 0.0608(13) 0.0367(11) 0.0358(10) -0.0074(10) 0.0218(9) -0.0126(8)
    C40 0.0319(9) 0.0263(9) 0.0203(8) 0.0034(8) 0.0017(7) -0.0054(7)
    C41 0.0420(11) 0.0312(10) 0.0216(8) 0.0035(8) 0.0060(7) 0.0005(7)
    C42 0.0346(10) 0.0300(10) 0.0278(9) 0.0053(8) 0.0055(7) -0.0044(7)
    C43 0.0375(10) 0.0329(10) 0.0245(9) 0.0040(8) -0.0054(7) -0.0093(7)
    C44 0.0410(11) 0.0415(11) 0.0251(9) 0.0019(9) -0.0056(8) -0.0020(8)
    C45 0.0453(11) 0.0364(11) 0.0356(10) -0.0001(9) -0.0124(9) -0.0080(8)
    C46 0.0348(10) 0.0362(10) 0.0172(8) 0.0052(8) -0.0012(7) -0.0009(7)
    C47 0.0482(12) 0.0394(11) 0.0299(10) -0.0024(9) -0.0119(8) -0.0046(8)
    C48 0.0526(14) 0.0865(18) 0.0347(11) 0.0291(13) -0.0175(10) -0.0187(11)
_geom_special_details
;
All e.s.d.'s (except the e.s.d. in the dihedral angle between two l.s. planes)
are estimated using the full covariance matrix. The cell e.s.d.'s are taken
into account individually in the estimation of e.s.d.'s in distances, angles
and torsion angles; correlations between e.s.d.'s in cell parameters are only
used when they are defined by crystal symmetry. An approximate (isotropic)
treatment of cell e.s.d.'s is used for estimating e.s.d.'s involving l.s.
planes.
;
loop_
    _geom_bond_atom_site_label_1
    _geom_bond_atom_site_label_2
    _geom_bond_site_symmetry_2
    _geom_bond_distance
    _geom_bond_publ_flag
    C1 C2 . 1.403(2) ?
    C1 C6 . 1.409(2) ?
    C1 C36 . 1.434(2) ?
    C2 C3 . 1.391(2) ?
    C2 H2 . 0.95 ?
    C3 C4 . 1.394(2) ?
    C3 C37 . 1.521(2) ?
    C4 C5 . 1.380(2) ?
    C4 H4 . 0.95 ?
    C5 C6 . 1.398(2) ?
    C5 H5 . 0.95 ?
    C6 C7 . 1.436(2) ?
    C7 C8 . 1.204(2) ?
    C8 C9 . 1.433(2) ?
    C9 C10 . 1.398(2) ?
    C9 C14 . 1.408(2) ?
    C10 C11 . 1.386(2) ?
    C10 H10 . 0.95 ?
    C11 C12 . 1.394(2) ?
    C11 H11 . 0.95 ?
    C12 C13 . 1.388(2) ?
    C12 C40 . 1.521(2) ?
    C13 C14 . 1.399(2) ?
    C13 H13 . 0.95 ?
    C14 C15 . 1.429(2) ?
    C15 C16 . 1.206(2) ?
    C16 C17 . 1.370(2) ?
    C17 C18 . 1.204(2) ?
    C18 C19 . 1.430(2) ?
    C19 C20 . 1.402(2) ?
    C19 C24 . 1.409(2) ?
    C20 C21 . 1.386(2) ?
    C20 H20 . 0.95 ?
    C21 C22 . 1.398(2) ?
    C21 C43 . 1.526(2) ?
    C22 C23 . 1.381(2) ?
    C22 H22 . 0.95 ?
    C23 C24 . 1.398(2) ?
    C23 H23 . 0.95 ?
    C24 C25 . 1.436(2) ?
    C25 C26 . 1.203(2) ?
    C26 C27 . 1.433(2) ?
    C27 C28 . 1.396(2) ?
    C27 C32 . 1.415(2) ?
    C28 C29 . 1.383(2) ?
    C28 H28 . 0.95 ?
    C29 C30 . 1.394(2) ?
    C29 H29 . 0.95 ?
    C30 C31 . 1.390(2) ?
    C30 C46 . 1.520(2) ?
    C31 C32 . 1.403(2) ?
    C31 H31 . 0.95 ?
    C32 C33 . 1.432(2) ?
    C33 C34 . 1.204(2) ?
    C34 C35 . 1.377(2) ?
    C35 C36 . 1.205(2) ?
    C37 C39 . 1.517(3) ?
    C37 C38 . 1.528(2) ?
    C37 H37 . 1 ?
    C38 H38A . 0.98 ?
    C38 H38B . 0.98 ?
    C38 H38C . 0.98 ?
    C39 H39A . 0.98 ?
    C39 H39B . 0.98 ?
    C39 H39C . 0.98 ?
    C40 C42 . 1.520(2) ?
    C40 C41 . 1.523(2) ?
    C40 H40 . 1 ?
    C41 H41A . 0.98 ?
    C41 H41B . 0.98 ?
    C41 H41C . 0.98 ?
    C42 H42A . 0.98 ?
    C42 H42B . 0.98 ?
    C42 H42C . 0.98 ?
    C43 C44 . 1.524(2) ?
    C43 C45 . 1.530(3) ?
    C43 H43 . 1 ?
    C44 H44A . 0.98 ?
    C44 H44B . 0.98 ?
    C44 H44C . 0.98 ?
    C45 H45A . 0.98 ?
    C45 H45B . 0.98 ?
    C45 H45C . 0.98 ?
    C46 C47 . 1.510(2) ?
    C46 C48 . 1.517(3) ?
    C46 H46 . 1 ?
    C47 H47A . 0.98 ?
    C47 H47B . 0.98 ?
    C47 H47C . 0.98 ?
    C48 H48A . 0.98 ?
    C48 H48B . 0.98 ?
    C48 H48C . 0.98 ?
loop_
    _geom_angle_atom_site_label_1
    _geom_angle_atom_site_label_2
    _geom_angle_atom_site_label_3
    _geom_angle_site_symmetry_1
    _geom_angle_site_symmetry_3
    _geom_angle
    _geom_angle_publ_flag
    C2 C1 C6 . . 119.60(13) ?
    C2 C1 C36 . . 120.68(14) ?
    C6 C1 C36 . . 119.71(13) ?
    C3 C2 C1 . . 121.45(15) ?
    C3 C2 H2 . . 119.3 ?
    C1 C2 H2 . . 119.3 ?
    C2 C3 C4 . . 117.98(14) ?
    C2 C3 C37 . . 122.91(15) ?
    C4 C3 C37 . . 119.06(14) ?
    C5 C4 C3 . . 121.64(14) ?
    C5 C4 H4 . . 119.2 ?
    C3 C4 H4 . . 119.2 ?
    C4 C5 C6 . . 120.69(15) ?
    C4 C5 H5 . . 119.7 ?
    C6 C5 H5 . . 119.7 ?
    C5 C6 C1 . . 118.62(14) ?
    C5 C6 C7 . . 121.42(14) ?
    C1 C6 C7 . . 119.95(13) ?
    C8 C7 C6 . . 176.25(16) ?
    C7 C8 C9 . . 175.33(17) ?
    C10 C9 C14 . . 118.40(14) ?
    C10 C9 C8 . . 121.83(14) ?
    C14 C9 C8 . . 119.70(14) ?
    C11 C10 C9 . . 120.41(15) ?
    C11 C10 H10 . . 119.8 ?
    C9 C10 H10 . . 119.8 ?
    C10 C11 C12 . . 121.90(14) ?
    C10 C11 H11 . . 119 ?
    C12 C11 H11 . . 119 ?
    C13 C12 C11 . . 117.63(14) ?
    C13 C12 C40 . . 122.84(14) ?
    C11 C12 C40 . . 119.53(14) ?
    C12 C13 C14 . . 121.67(14) ?
    C12 C13 H13 . . 119.2 ?
    C14 C13 H13 . . 119.2 ?
    C13 C14 C9 . . 119.93(14) ?
    C13 C14 C15 . . 119.39(14) ?
    C9 C14 C15 . . 120.64(13) ?
    C16 C15 C14 . . 178.34(17) ?
    C15 C16 C17 . . 178.73(18) ?
    C18 C17 C16 . . 178.88(18) ?
    C17 C18 C19 . . 178.44(17) ?
    C20 C19 C24 . . 120.06(14) ?
    C20 C19 C18 . . 120.17(14) ?
    C24 C19 C18 . . 119.78(13) ?
    C21 C20 C19 . . 121.53(15) ?
    C21 C20 H20 . . 119.2 ?
    C19 C20 H20 . . 119.2 ?
    C20 C21 C22 . . 117.49(14) ?
    C20 C21 C43 . . 122.80(15) ?
    C22 C21 C43 . . 119.72(14) ?
    C23 C22 C21 . . 122.16(15) ?
    C23 C22 H22 . . 118.9 ?
    C21 C22 H22 . . 118.9 ?
    C22 C23 C24 . . 120.46(15) ?
    C22 C23 H23 . . 119.8 ?
    C24 C23 H23 . . 119.8 ?
    C23 C24 C19 . . 118.25(14) ?
    C23 C24 C25 . . 122.27(15) ?
    C19 C24 C25 . . 119.44(14) ?
    C26 C25 C24 . . 174.43(17) ?
    C25 C26 C27 . . 176.80(17) ?
    C28 C27 C32 . . 118.09(14) ?
    C28 C27 C26 . . 121.65(15) ?
    C32 C27 C26 . . 120.24(14) ?
    C29 C28 C27 . . 121.18(15) ?
    C29 C28 H28 . . 119.4 ?
    C27 C28 H28 . . 119.4 ?
    C28 C29 C30 . . 121.52(15) ?
    C28 C29 H29 . . 119.2 ?
    C30 C29 H29 . . 119.2 ?
    C31 C30 C29 . . 117.81(14) ?
    C31 C30 C46 . . 122.41(15) ?
    C29 C30 C46 . . 119.65(14) ?
    C30 C31 C32 . . 121.73(15) ?
    C30 C31 H31 . . 119.1 ?
    C32 C31 H31 . . 119.1 ?
    C31 C32 C27 . . 119.64(14) ?
    C31 C32 C33 . . 120.00(14) ?
    C27 C32 C33 . . 120.34(13) ?
    C34 C33 C32 . . 179.17(18) ?
    C33 C34 C35 . . 177.59(18) ?
    C36 C35 C34 . . 177.59(18) ?
    C35 C36 C1 . . 177.89(17) ?
    C39 C37 C3 . . 114.04(14) ?
    C39 C37 C38 . . 111.02(15) ?
    C3 C37 C38 . . 109.82(13) ?
    C39 C37 H37 . . 107.2 ?
    C3 C37 H37 . . 107.2 ?
    C38 C37 H37 . . 107.2 ?
    C37 C38 H38A . . 109.5 ?
    C37 C38 H38B . . 109.5 ?
    H38A C38 H38B . . 109.5 ?
    C37 C38 H38C . . 109.5 ?
    H38A C38 H38C . . 109.5 ?
    H38B C38 H38C . . 109.5 ?
    C37 C39 H39A . . 109.5 ?
    C37 C39 H39B . . 109.5 ?
    H39A C39 H39B . . 109.5 ?
    C37 C39 H39C . . 109.5 ?
    H39A C39 H39C . . 109.5 ?
    H39B C39 H39C . . 109.5 ?
    C42 C40 C12 . . 110.63(13) ?
    C42 C40 C41 . . 110.00(14) ?
    C12 C40 C41 . . 114.63(13) ?
    C42 C40 H40 . . 107.1 ?
    C12 C40 H40 . . 107.1 ?
    C41 C40 H40 . . 107.1 ?
    C40 C41 H41A . . 109.5 ?
    C40 C41 H41B . . 109.5 ?
    H41A C41 H41B . . 109.5 ?
    C40 C41 H41C . . 109.5 ?
    H41A C41 H41C . . 109.5 ?
    H41B C41 H41C . . 109.5 ?
    C40 C42 H42A . . 109.5 ?
    C40 C42 H42B . . 109.5 ?
    H42A C42 H42B . . 109.5 ?
    C40 C42 H42C . . 109.5 ?
    H42A C42 H42C . . 109.5 ?
    H42B C42 H42C . . 109.5 ?
    C44 C43 C21 . . 114.14(14) ?
    C44 C43 C45 . . 110.55(15) ?
    C21 C43 C45 . . 110.78(14) ?
    C44 C43 H43 . . 107 ?
    C21 C43 H43 . . 107 ?
    C45 C43 H43 . . 107 ?
    C43 C44 H44A . . 109.5 ?
    C43 C44 H44B . . 109.5 ?
    H44A C44 H44B . . 109.5 ?
    C43 C44 H44C . . 109.5 ?
    H44A C44 H44C . . 109.5 ?
    H44B C44 H44C . . 109.5 ?
    C43 C45 H45A . . 109.5 ?
    C43 C45 H45B . . 109.5 ?
    H45A C45 H45B . . 109.5 ?
    C43 C45 H45C . . 109.5 ?
    H45A C45 H45C . . 109.5 ?
    H45B C45 H45C . . 109.5 ?
    C47 C46 C48 . . 110.17(17) ?
    C47 C46 C30 . . 114.42(14) ?
    C48 C46 C30 . . 109.62(14) ?
    C47 C46 H46 . . 107.5 ?
    C48 C46 H46 . . 107.5 ?
    C30 C46 H46 . . 107.5 ?
    C46 C47 H47A . . 109.5 ?
    C46 C47 H47B . . 109.5 ?
    H47A C47 H47B . . 109.5 ?
    C46 C47 H47C . . 109.5 ?
    H47A C47 H47C . . 109.5 ?
    H47B C47 H47C . . 109.5 ?
    C46 C48 H48A . . 109.5 ?
    C46 C48 H48B . . 109.5 ?
    H48A C48 H48B . . 109.5 ?
    C46 C48 H48C . . 109.5 ?
    H48A C48 H48C . . 109.5 ?
    H48B C48 H48C . . 109.5 ?
loop_
    _geom_torsion_atom_site_label_1
    _geom_torsion_atom_site_label_2
    _geom_torsion_atom_site_label_3
    _geom_torsion_atom_site_label_4
    _geom_torsion_site_symmetry_1
    _geom_torsion_site_symmetry_2
    _geom_torsion_site_symmetry_3
    _geom_torsion_site_symmetry_4
    _geom_torsion
    _geom_torsion_publ_flag
    C6 C1 C2 C3 . . . . 0.4(2) ?
    C36 C1 C2 C3 . . . . -178.54(15) ?
    C1 C2 C3 C4 . . . . -1.7(2) ?
    C1 C2 C3 C37 . . . . 175.55(15) ?
    C2 C3 C4 C5 . . . . 1.8(2) ?
    C37 C3 C4 C5 . . . . -175.55(15) ?
    C3 C4 C5 C6 . . . . -0.6(2) ?
    C4 C5 C6 C1 . . . . -0.7(2) ?
    C4 C5 C6 C7 . . . . -179.51(15) ?
    C2 C1 C6 C5 . . . . 0.8(2) ?
    C36 C1 C6 C5 . . . . 179.77(14) ?
    C2 C1 C6 C7 . . . . 179.63(14) ?
    C36 C1 C6 C7 . . . . -1.4(2) ?
    C14 C9 C10 C11 . . . . 2.2(2) ?
    C8 C9 C10 C11 . . . . -174.65(15) ?
    C9 C10 C11 C12 . . . . -1.1(3) ?
    C10 C11 C12 C13 . . . . -1.1(2) ?
    C10 C11 C12 C40 . . . . 178.95(15) ?
    C11 C12 C13 C14 . . . . 2.1(2) ?
    C40 C12 C13 C14 . . . . -177.86(14) ?
    C12 C13 C14 C9 . . . . -1.0(2) ?
    C12 C13 C14 C15 . . . . 177.02(14) ?
    C10 C9 C14 C13 . . . . -1.2(2) ?
    C8 C9 C14 C13 . . . . 175.78(14) ?
    C10 C9 C14 C15 . . . . -179.21(14) ?
    C8 C9 C14 C15 . . . . -2.3(2) ?
    C24 C19 C20 C21 . . . . -0.8(2) ?
    C18 C19 C20 C21 . . . . 178.76(15) ?
    C19 C20 C21 C22 . . . . 1.8(2) ?
    C19 C20 C21 C43 . . . . -178.43(15) ?
    C20 C21 C22 C23 . . . . -0.8(3) ?
    C43 C21 C22 C23 . . . . 179.47(16) ?
    C21 C22 C23 C24 . . . . -1.3(3) ?
    C22 C23 C24 C19 . . . . 2.3(2) ?
    C22 C23 C24 C25 . . . . -175.30(16) ?
    C20 C19 C24 C23 . . . . -1.3(2) ?
    C18 C19 C24 C23 . . . . 179.13(15) ?
    C20 C19 C24 C25 . . . . 176.40(15) ?
    C18 C19 C24 C25 . . . . -3.2(2) ?
    C32 C27 C28 C29 . . . . 1.5(2) ?
    C26 C27 C28 C29 . . . . -176.98(16) ?
    C27 C28 C29 C30 . . . . -0.2(3) ?
    C28 C29 C30 C31 . . . . -0.7(2) ?
    C28 C29 C30 C46 . . . . -176.65(15) ?
    C29 C30 C31 C32 . . . . 0.3(2) ?
    C46 C30 C31 C32 . . . . 176.14(14) ?
    C30 C31 C32 C27 . . . . 1.0(2) ?
    C30 C31 C32 C33 . . . . -177.81(15) ?
    C28 C27 C32 C31 . . . . -1.9(2) ?
    C26 C27 C32 C31 . . . . 176.64(15) ?
    C28 C27 C32 C33 . . . . 176.94(15) ?
    C26 C27 C32 C33 . . . . -4.5(2) ?
    C2 C3 C37 C39 . . . . 14.4(2) ?
    C4 C3 C37 C39 . . . . -168.35(16) ?
    C2 C3 C37 C38 . . . . -110.89(18) ?
    C4 C3 C37 C38 . . . . 66.3(2) ?
    C13 C12 C40 C42 . . . . -115.35(17) ?
    C11 C12 C40 C42 . . . . 64.6(2) ?
    C13 C12 C40 C41 . . . . 9.7(2) ?
    C11 C12 C40 C41 . . . . -170.28(15) ?
    C20 C21 C43 C44 . . . . 10.6(2) ?
    C22 C21 C43 C44 . . . . -169.67(16) ?
    C20 C21 C43 C45 . . . . -114.94(18) ?
    C22 C21 C43 C45 . . . . 64.8(2) ?
    C31 C30 C46 C47 . . . . 36.4(2) ?
    C29 C30 C46 C47 . . . . -147.78(16) ?
    C31 C30 C46 C48 . . . . -87.9(2) ?
    C29 C30 C46 C48 . . . . 87.9(2) ?
