# Supplementary material for: 2,9,16,23-Tetra­kis(1-methyl­eth­yl)-5,6,11,12,13,14,19,20,25,26,27,28-dodecadehydro­tetra­benzo[a,e,k,o]cyclo­eicosene
Source: Acta Crystallogr Sect E Struct Rep Online. 2011 Nov 30;67(Pt 12):o3493. doi: 10.1107/S1600536811048604 (PMC3239117; doi:10.1107/S1600536811048604)
Supplement: Supplementary file 2 [file e-67-o3493-Isup2.hkl]

#
# h,k,l, Fc-squared, Fo-squared, sigma(Fo-squared) and status flag
#
data_I
_shelx_title ' theshini C48 H40 in P 21/a'
_shelx_refln_list_code          4
_shelx_F_calc_maximum      337.58
_exptl_crystal_F_000      1312.00
_reflns_d_resolution_high  0.7356
 
loop_
 _symmetry_equiv_pos_as_xyz
 'x, y, z'
 '-x, y+1/2, -z+1/2'
 '-x, -y, -z'
 'x, -y-1/2, z-1/2'
 
_cell_length_a    18.0007
_cell_length_b    12.5083
_cell_length_c    16.0674
_cell_angle_alpha  90.000
_cell_angle_beta   91.004
_cell_angle_gamma  90.000
 
_shelx_F_squared_multiplier     1.000
 
loop_
 _refln_index_h
 _refln_index_k
 _refln_index_l
 _refln_F_squared_calc
 _refln_F_squared_meas
 _refln_F_squared_sigma
 _refln_observed_status
   3   0   0       28.09       29.66      2.82 o
   4   0   0    58759.11    62356.60   1462.65 o
   5   0   0      895.95      745.24     11.31 o
   6   0   0    37455.13    37981.32    495.71 o
   7   0   0      137.01      115.11      4.94 o
   8   0   0       10.79       18.36      4.24 o
   9   0   0      423.78      370.12      8.48 o
  10   0   0     2126.42     2143.02     30.41 o
  11   0   0      270.18      252.12      7.77 o
  12   0   0     1296.47     1346.94     21.91 o
  13   0   0        0.17       -1.41      6.35 o
  14   0   0      141.96      148.29      8.47 o
  15   0   0       33.37       43.78      7.77 o
  16   0   0      820.08      856.12     17.66 o
  17   0   0       17.40       14.12      8.47 o
  18   0   0       45.34       59.31      9.89 o
  19   0   0        0.73        0.71     11.30 o
  20   0   0      112.15       78.38     29.66 o
  21   0   0       20.84      -20.48     25.42 o
   2   1   0        7.00       14.01      2.82 o
   3   1   0       40.35       35.36      1.50 o
   4   1   0     1768.96     1542.19     14.53 o
   5   1   0       44.48       38.04      3.18 o
   6   1   0        0.46        6.00      2.50 o
   7   1   0       52.92       38.14      3.00 o
   8   1   0        0.03       -2.37      2.71 o
   9   1   0        5.25        9.89      3.00 o
  10   1   0       21.12       19.77      3.49 o
  11   1   0       26.35       28.64      3.99 o
  12   1   0        9.36        6.00      3.99 o
  13   1   0       99.66      100.75      5.22 o
  14   1   0       14.75       13.77      4.99 o
  15   1   0        0.22       -0.35      6.71 o
  16   1   0        0.00        3.81      6.35 o
  17   1   0        2.20        3.93      8.47 o
  18   1   0      236.93      213.10      8.82 o
  19   1   0       28.64       31.22      8.14 o
  20   1   0       41.62       50.10     13.44 o
  21   1   0        1.36       39.54     33.89 o
  22   1   0        1.28        5.65     24.01 o
   0   2   0   113958.90   129442.12   4094.27 o
   1   2   0      379.36      399.14      6.62 o
   2   2   0     2003.25     2284.98     24.51 o
   3   2   0      174.51      140.64      4.00 o
   4   2   0      639.85      586.60      7.73 o
   5   2   0    15294.19    14372.25    153.13 o
   6   2   0     1671.45     1659.73     16.01 o
   7   2   0      212.73      173.40      3.72 o
   8   2   0     2128.24     2096.26     20.01 o
   9   2   0      179.12      166.31      3.99 o
  10   2   0     1031.04     1062.77     12.49 o
  11   2   0      222.93      226.88     12.01 o
  12   2   0      620.95      664.33      9.49 o
  13   2   0      100.52       94.79      4.72 o
  14   2   0       30.50       27.92      4.72 o
  15   2   0        6.55        7.70      6.00 o
  16   2   0      646.14      663.47     10.73 o
  17   2   0      100.68       77.91      6.43 o
  18   2   0      343.90      297.64     14.12 o
  19   2   0       49.87       28.18     10.85 o
  20   2   0      213.20      181.40     15.77 o
  21   2   0        9.72       18.13     22.24 o
  22   2   0       14.63        2.12     31.07 o
   1   3   0       86.68       78.83      3.90 o
   2   3   0       60.82       54.78      3.00 o
   3   3   0      195.23      187.05      3.53 o
   4   3   0      167.78      157.10      4.92 o
   5   3   0     2797.75     2609.41     28.94 o
   6   3   0       36.78       34.32      6.35 o
   7   3   0     1235.91     1211.02     13.74 o
   8   3   0      687.37      667.27      9.23 o
   9   3   0        2.43        0.60      2.99 o
  10   3   0       19.80       22.09      3.00 o
  11   3   0        1.72        2.47      3.49 o
  12   3   0       22.75       27.96      4.59 o
  13   3   0      428.08      437.88      7.99 o
  14   3   0      123.75      125.18      6.71 o
  15   3   0      177.55      179.20      7.41 o
  16   3   0      313.16      318.89      7.49 o
  17   3   0      131.48      111.12      7.23 o
  18   3   0        3.99        7.28      9.65 o
  19   3   0        8.37        3.44     13.45 o
  20   3   0       36.65       53.97     38.13 o
  21   3   0       82.66       61.43     25.42 o
  22   3   0       64.54       72.73     28.24 o
   0   4   0      248.02      214.50      8.99 o
   1   4   0      252.87      254.64      5.49 o
   2   4   0      308.22      279.42      6.44 o
   3   4   0      843.15      712.49     14.49 o
   4   4   0      165.38      174.64      3.53 o
   5   4   0     2079.96     1907.36     20.65 o
   6   4   0     1413.76     1468.28     27.93 o
   7   4   0       30.76       64.16      4.41 o
   8   4   0     1140.32     1216.30     24.38 o
   9   4   0      787.64      812.25     24.02 o
  10   4   0        0.40        5.00      5.60 o
  11   4   0      219.60      234.21     11.30 o
  12   4   0       15.29       22.49      9.53 o
  13   4   0       92.91       92.01      6.23 o
  14   4   0      137.72      173.59      7.12 o
  15   4   0       19.67       -1.73      6.62 o
  16   4   0       47.95       50.50      7.80 o
  17   4   0      106.22      108.42      9.33 o
  18   4   0       91.76       87.52     11.16 o
  19   4   0       22.22        1.34     89.67 o
  20   4   0       31.74       29.66     19.77 o
  21   4   0       55.68       31.77     25.42 o
  22   4   0        0.87      -31.07     31.07 o
   1   5   0      134.76      108.60      4.17 o
   2   5   0       13.47        5.65      3.99 o
   3   5   0       46.86       27.85      4.22 o
   4   5   0        3.22        4.49      7.41 o
   5   5   0       10.55        6.11      5.65 o
   6   5   0        4.34        7.56      4.24 o
   7   5   0      220.90      225.31      9.53 o
   8   5   0      154.64      144.04      5.35 o
   9   5   0      437.90      455.26     16.24 o
  10   5   0       39.34       40.18      5.65 o
  11   5   0        1.71        3.83      4.81 o
  12   5   0       40.26       39.00      7.41 o
  13   5   0        1.55        0.30      6.52 o
  14   5   0       29.32       28.01      7.58 o
  15   5   0        0.38        0.63      9.89 o
  16   5   0        2.40       16.38     16.24 o
  17   5   0       39.90        2.14     11.16 o
  18   5   0        0.69      -37.42     37.42 o
  19   5   0        0.22       16.95     17.65 o
  20   5   0        0.19       -7.06     19.77 o
  21   5   0      311.79      251.39     30.36 o
  22   5   0       30.34       58.60     42.36 o
  23   5   0       21.14       57.19     45.90 o
   0   6   0      106.35       99.23      5.42 o
   1   6   0      314.32      307.53      9.89 o
   2   6   0     2232.20     2172.56     28.65 o
   3   6   0     1409.58     1568.50     38.53 o
   4   6   0      242.68      255.89     16.24 o
   5   6   0     2034.05     1907.33     43.85 o
   6   6   0      420.93      403.02     19.78 o
   7   6   0     1255.51     1373.29     55.12 o
   8   6   0      222.04      218.87     11.65 o
   9   6   0     2486.13     2702.66     30.83 o
  10   6   0      230.94      211.76     12.71 o
  11   6   0       21.86       27.80      5.65 o
  12   6   0       13.79       28.66     10.24 o
  13   6   0       77.19       89.43      7.44 o
  14   6   0       19.11       21.60      7.44 o
  15   6   0       20.60       11.64     13.42 o
  16   6   0        0.28       12.00     14.83 o
  17   6   0       11.57      -12.00     16.24 o
  18   6   0        2.15       -7.77     20.48 o
  19   6   0       62.29       70.61     20.48 o
  20   6   0       12.33      -14.83     21.89 o
  21   6   0       91.11       28.95     46.60 o
  22   6   0       21.10      -45.90     45.90 o
   1   7   0       66.44       61.10      3.90 o
   2   7   0      355.05      344.13     13.42 o
   3   7   0        2.95        4.50      4.72 o
   4   7   0      269.79      270.56     11.65 o
   5   7   0      115.08       98.79     12.71 o
   6   7   0      372.49      344.27     10.16 o
   7   7   0      123.57      135.70     12.00 o
   8   7   0       35.26       43.92     12.00 o
   9   7   0      645.45      659.49     18.37 o
  10   7   0        0.04       -1.96      3.99 o
  11   7   0       10.38        6.45     10.94 o
  12   7   0        9.24       28.08     10.59 o
  13   7   0       11.12       47.23     32.48 o
  14   7   0       20.44       26.77      7.29 o
  15   7   0      178.42      176.53     12.00 o
  16   7   0        7.34        2.82     12.71 o
  17   7   0       15.45       42.36     21.89 o
  18   7   0        3.31       -9.89     15.53 o
  19   7   0       10.54       25.42     21.18 o
  20   7   0        0.85       19.06     24.71 o
  21   7   0      178.56       40.25     32.48 o
   0   8   0     6118.16     6035.13     91.63 o
   1   8   0       39.43       59.06      5.65 o
   2   8   0     1165.04     1246.11     21.20 o
   3   8   0       32.97       18.36      5.08 o
   4   8   0        0.71       11.30      5.49 o
   5   8   0      126.45      125.96      8.31 o
   6   8   0       55.00       70.18      6.92 o
   7   8   0      289.42      298.21     11.30 o
   8   8   0       99.66      112.75      6.40 o
   9   8   0      658.65      640.64     17.66 o
  10   8   0       93.68      117.21     10.59 o
  11   8   0      106.22      100.27     10.59 o
  12   8   0      572.67      526.17     10.59 o
  13   8   0      344.73      302.25     11.30 o
  14   8   0      186.29      192.07     15.53 o
  15   8   0      716.43      709.12     28.96 o
  16   8   0      109.93      110.15     23.30 o
  17   8   0       51.15       45.90     24.01 o
  18   8   0       20.14       21.18     22.59 o
  19   8   0      222.15      245.03     34.60 o
  20   8   0        0.35       -6.35     40.25 o
   1   9   0       81.31       84.11      6.35 o
   2   9   0      660.77      675.50     10.16 o
   3   9   0      136.54      126.38      6.23 o
   4   9   0       42.93       54.95      6.23 o
   5   9   0      275.26      265.05     15.54 o
   6   9   0      299.41      276.13     16.60 o
   7   9   0        1.39       -0.04     18.36 o
   8   9   0      421.52      412.35     12.17 o
   9   9   0       17.80       21.18     10.59 o
  10   9   0        0.11       -2.12      9.18 o
  11   9   0       34.67       50.13     12.00 o
  12   9   0       44.04       55.07     12.71 o
  13   9   0      303.47      310.71     15.54 o
  14   9   0      209.71      261.98     23.30 o
  15   9   0      107.59       74.85     24.71 o
  16   9   0       29.23        4.94     25.42 o
  17   9   0        1.28      -26.83     26.83 o
  18   9   0        2.76      -21.18     32.48 o
  19   9   0       26.94       39.54     30.36 o
   0  10   0     1335.40     1447.76     26.86 o
   1  10   0        0.06        4.31      4.35 o
   2  10   0       52.94       44.65      4.94 o
   3  10   0      253.72      257.10     14.83 o
   4  10   0     1647.37     1795.04     25.64 o
   5  10   0      654.28      661.23     16.39 o
   6  10   0      303.77      300.40     11.86 o
   7  10   0      320.39      306.88     24.72 o
   8  10   0       18.92       21.23     10.24 o
   9  10   0      207.67      199.84     13.42 o
  10  10   0        1.85        2.12     11.30 o
  11  10   0        4.16        9.89     12.00 o
  12  10   0      182.95      157.47     14.83 o
  13  10   0      838.43      798.86     32.49 o
  14  10   0      117.26       96.03     24.01 o
  15  10   0      451.75      431.49     33.19 o
  16  10   0        0.36       -9.89     30.36 o
  17  10   0       39.08       15.53     40.95 o
   1  11   0      803.27      837.19     12.36 o
   2  11   0     1048.94     1107.59     16.98 o
   3  11   0      311.03      343.21     11.16 o
   4  11   0       67.67       55.28      9.53 o
   5  11   0       85.74       83.44      9.33 o
   6  11   0      186.39      175.08     10.73 o
   7  11   0       41.42       26.89     11.30 o
   8  11   0       95.85      108.03     12.00 o
   9  11   0      113.26      110.15     14.12 o
  10  11   0        4.61        0.71     12.71 o
  11  11   0        0.37        7.77     16.24 o
  12  11   0        1.37       36.01     24.71 o
  13  11   0       20.57       16.24     24.71 o
  14  11   0       42.13       33.19     27.54 o
  15  11   0       67.16      -31.77     31.77 o
   0  12   0       24.47       16.40      8.82 o
   1  12   0       46.48       61.06      6.52 o
   2  12   0        3.53        3.88     21.18 o
   3  12   0      258.01      266.88     13.06 o
   4  12   0       54.83       39.16      9.23 o
   5  12   0        1.45      -10.17     10.17 o
   6  12   0       50.07       36.98     12.01 o
   7  12   0       85.39      106.62     16.24 o
   8  12   0      367.64      356.62     21.89 o
   9  12   0      591.93      662.47     22.60 o
  10  12   0      739.29      747.97     28.96 o
  11  12   0        2.20       -9.18     18.36 o
  12  12   0      356.90      408.17     26.13 o
  13  12   0      163.96      106.62     30.36 o
   1  13   0        0.11       -9.18     11.30 o
   2  13   0      136.09      124.28     11.30 o
   3  13   0        0.03        2.82     12.71 o
   4  13   0       17.06       56.49     14.83 o
   5  13   0       60.92       60.02     16.95 o
   6  13   0      464.06      526.84     24.72 o
   7  13   0        1.47      -16.24     16.24 o
   8  13   0      109.69       72.02     19.06 o
   9  13   0      287.90      317.77     24.72 o
  10  13   0        1.89       14.83     20.48 o
  11  13   0       97.38       99.56     24.01 o
   0  14   0      215.15      158.17     21.18 o
   1  14   0       32.20       21.89     12.71 o
   2  14   0      143.88      129.22     13.42 o
   3  14   0       14.78       50.84     14.83 o
   4  14   0       70.07       50.84     15.53 o
   5  14   0        0.22      -18.36     18.36 o
   6  14   0      303.37      290.23     21.89 o
   7  14   0      361.46      441.36     36.72 o
   8  14   0      230.32      211.14     32.48 o
   9  14   0     1411.24     1682.80     80.54 o
  10  14   0       77.89       92.50     38.13 o
   1  15   0        5.14       11.30     16.95 o
   2  15   0       26.44      -11.30     21.89 o
   3  15   0        0.26       -2.12     24.01 o
   4  15   0        7.96        0.00     25.42 o
   5  15   0       52.16       38.13     22.59 o
   6  15   0       33.89        8.47     19.06 o
   7  15   0        3.59      -20.48     20.48 o
   8  15   0       39.71       -5.65     50.84 o
   9  15   0      180.03       76.26     45.90 o
   1  16   0       95.53      139.81     41.66 o
   2  16   0        0.76      -38.13     38.13 o
   3  16   0      432.15      517.64     59.32 o
   4  16   0      103.57       70.61     45.19 o
   5  16   0      107.45       57.90     46.60 o
 -21   1   1      254.66      204.78     31.78 o
 -20   1   1       63.52       40.93     25.42 o
 -19   1   1       96.28       87.90      9.23 o
 -18   1   1      382.58      344.81      8.73 o
 -17   1   1      329.85      305.12      8.12 o
 -16   1   1      314.00      296.60      7.49 o
 -15   1   1      518.30      557.21     11.65 o
 -14   1   1       96.50      104.86      5.49 o
 -13   1   1      378.10      398.10      7.49 o
 -12   1   1      277.07      287.87     11.30 o
 -11   1   1     2116.36     2164.04     21.75 o
 -10   1   1     2287.39     2402.07     23.75 o
  -9   1   1     2726.42     2647.07     24.77 o
  -8   1   1      149.07      168.44      3.99 o
  -7   1   1     1134.29     1161.10     14.85 o
  -6   1   1     2695.69     2677.05     24.53 o
  -5   1   1    22698.66    21535.37    173.54 o
  -4   1   1      742.55      587.56      6.50 o
  -3   1   1     6012.92     5235.09     43.20 o
  -2   1   1        6.13       50.69      3.18 o
   2   1   1       23.93       32.43      1.77 o
   3   1   1      175.85      172.59      3.53 o
   4   1   1    16252.71    15762.45    158.66 o
   5   1   1     5568.62     5450.66     47.28 o
   6   1   1     9490.62     9315.44     79.74 o
   7   1   1     2193.62     2222.13     21.77 o
   8   1   1        0.99       -1.77      4.59 o
   9   1   1     1443.53     1428.76     14.74 o
  10   1   1     4422.00     4445.36     82.54 o
  11   1   1     1175.12     1200.61     16.61 o
  12   1   1      464.50      501.63      9.18 o
  13   1   1      733.94      784.40     10.73 o
  14   1   1        1.44        7.41      6.71 o
  15   1   1      838.67      870.82     27.90 o
  16   1   1      769.00      775.46     18.72 o
  17   1   1      162.87      152.67      6.73 o
  18   1   1      299.15      251.96      8.99 o
  19   1   1        9.84        5.60     11.65 o
  20   1   1       32.81       32.30     18.01 o
  21   1   1        7.98       -9.83     20.18 o
  22   1   1      251.80      146.17     34.60 o
 -21   2   1        2.63      -13.42     23.30 o
 -20   2   1       96.38       66.11     81.20 o
 -19   2   1        6.34       10.24     10.98 o
 -18   2   1       22.08       29.75      7.44 o
 -17   2   1      341.82      364.49      8.73 o
 -16   2   1        6.50        3.47      5.42 o
 -15   2   1        0.48        6.00      4.99 o
 -14   2   1      185.07      188.22      5.99 o
 -13   2   1       83.25      102.84      4.99 o
 -12   2   1      244.16      256.13      5.73 o
 -11   2   1      552.32      510.92     21.90 o
 -10   2   1      328.12      315.98      6.36 o
  -9   2   1     3692.28     3548.67     32.54 o
  -8   2   1       61.47       47.67      3.00 o
  -7   2   1     1815.84     1869.44     17.21 o
  -6   2   1     8489.47     8092.02     79.86 o
  -5   2   1      349.07      275.34      4.22 o
  -4   2   1    12629.25    11596.37    102.28 o
  -3   2   1    10558.01    10442.34    105.49 o
  -2   2   1     1422.78     1310.27     16.13 o
  -1   2   1     9295.36     8607.58     80.32 o
   0   2   1    14605.42    14147.02    129.99 o
   1   2   1     2898.76     2816.42     33.42 o
   2   2   1     1138.96     1026.30     11.37 o
   3   2   1     9863.42     9228.04    144.43 o
   4   2   1        4.60       22.09      3.49 o
   5   2   1    17934.52    17423.74    162.79 o
   6   2   1     7314.44     7194.42     66.55 o
   7   2   1      434.23      388.24      5.73 o
   8   2   1      255.79      285.89      4.72 o
   9   2   1       28.80       39.99      4.24 o
  10   2   1       39.05       36.45      6.35 o
  11   2   1       74.37       81.02      9.89 o
  12   2   1      674.70      732.23      9.99 o
  13   2   1      387.15      408.11     10.24 o
  14   2   1      635.64      675.25     10.23 o
  15   2   1      219.44      232.44     13.06 o
  16   2   1      208.66      191.63      7.06 o
  17   2   1      115.29      108.01      6.11 o
  18   2   1      142.97      105.38     10.94 o
  19   2   1        0.00       34.30     35.66 o
  20   2   1        0.47        5.26     31.77 o
  21   2   1       75.74       96.31     46.96 o
  22   2   1       10.35       -5.65     42.36 o
 -22   3   1      230.26      199.13     30.36 o
 -21   3   1       18.96       -2.82     17.65 o
 -20   3   1        4.38      -49.82    162.04 o
 -19   3   1      262.50      254.16     17.14 o
 -18   3   1      198.52      150.68     10.98 o
 -17   3   1      172.07      134.66      7.73 o
 -16   3   1       68.90       63.78      5.73 o
 -15   3   1        0.02        1.97      4.72 o
 -14   3   1        3.46       -4.72      4.72 o
 -13   3   1      457.33      496.20      7.73 o
 -12   3   1       44.41       43.88      3.99 o
 -11   3   1      270.96      292.26      6.23 o
 -10   3   1      490.46      542.82      7.73 o
  -9   3   1       52.34       58.73      3.72 o
  -8   3   1      500.54      437.96      7.77 o
  -7   3   1     2604.33     2728.94     27.81 o
  -6   3   1       10.46        5.65      2.82 o
  -5   3   1     2160.88     2144.30     22.90 o
  -4   3   1       27.80       27.96      3.21 o
  -3   3   1     2129.55     1984.99     23.79 o
  -2   3   1     2036.08     2072.49     22.59 o
  -1   3   1     1666.27     1742.95     19.73 o
   0   3   1     5699.16     5289.81     52.17 o
   1   3   1     5978.79     5712.00     58.41 o
   2   3   1     1015.12     1100.85     12.40 o
   3   3   1     3053.03     3059.69     32.86 o
   4   3   1     5376.45     5180.18     90.66 o
   5   3   1     1549.12     1464.80     18.32 o
   6   3   1     3323.31     3291.76     38.26 o
   7   3   1      224.29      201.47      5.23 o
   8   3   1      681.38      663.92      9.66 o
   9   3   1       10.28        8.07      2.62 o
  10   3   1       38.72       33.74      3.63 o
  11   3   1        0.00        9.39      3.72 o
  12   3   1        3.96       -4.17      4.17 o
  13   3   1      115.60       99.48      7.06 o
  14   3   1       33.99       26.51      5.65 o
  15   3   1       26.20       28.52      7.06 o
  16   3   1       13.61        6.64      5.87 o
  17   3   1       73.66       64.69      9.23 o
  18   3   1      172.01      175.77     12.87 o
  19   3   1        8.77        7.78     14.47 o
  20   3   1        8.65        9.45     21.89 o
  21   3   1      238.54      218.90     27.54 o
  22   3   1        2.06      -18.36     31.07 o
 -22   4   1      153.37       95.33     27.54 o
 -21   4   1        1.71       -8.47     14.83 o
 -20   4   1        3.63       52.75    111.21 o
 -19   4   1      160.53      152.19     28.95 o
 -18   4   1      165.74      174.38     12.98 o
 -17   4   1        5.43       -8.99      8.99 o
 -16   4   1        2.00        6.80      9.53 o
 -15   4   1        9.07        6.55     10.59 o
 -14   4   1        0.17        7.26      5.08 o
 -13   4   1      200.12      194.55      6.11 o
 -12   4   1       19.54       16.08      4.41 o
 -11   4   1      526.61      537.62      9.15 o
 -10   4   1        0.46       -2.02      3.39 o
  -9   4   1      786.99      812.69     11.36 o
  -8   4   1       11.42       13.49      2.82 o
  -7   4   1     3753.72     4150.95     41.83 o
  -6   4   1     1272.32     1187.52     13.39 o
  -5   4   1        0.33       -2.71      2.71 o
  -4   4   1     9550.57     9337.05     95.80 o
  -3   4   1      792.36      858.78     13.24 o
  -2   4   1       69.51       50.61      3.18 o
  -1   4   1     2783.02     2578.12     29.11 o
   0   4   1     5578.39     5224.47     58.07 o
   1   4   1     1243.80     1203.09     15.79 o
   2   4   1      189.95      191.04      4.00 o
   3   4   1      420.53      482.53     16.60 o
   4   4   1      819.73      899.41     11.50 o
   5   4   1     1678.41     1709.00     33.24 o
   6   4   1     3525.36     3865.36     68.72 o
   7   4   1      686.28      712.84     27.55 o
   8   4   1     3554.82     3660.05     72.22 o
   9   4   1      368.86      310.73      7.58 o
  10   4   1       11.27       10.09      8.83 o
  11   4   1      146.18      157.22      7.06 o
  12   4   1      461.29      526.35     10.95 o
  13   4   1        9.76       15.83      5.93 o
  14   4   1      134.67      131.48      8.14 o
  15   4   1       13.43        7.18     13.77 o
  16   4   1      169.91      155.31     10.23 o
  17   4   1      114.44       90.66     16.24 o
  18   4   1       71.93       65.09     11.49 o
  19   4   1        1.78       -5.07     14.22 o
  20   4   1       22.12        0.71     18.36 o
  21   4   1       80.68       74.14     28.24 o
  22   4   1       47.69      125.68     38.83 o
 -23   5   1       91.22       44.48     44.48 o
 -22   5   1      441.64      548.71     55.08 o
 -21   5   1       12.90      -21.18     21.18 o
 -20   5   1        9.52        7.06     17.65 o
 -19   5   1       47.89       36.72     19.77 o
 -18   5   1       20.84        4.76     19.42 o
 -17   5   1      126.03      108.39     28.95 o
 -16   5   1       43.05       32.89      8.77 o
 -15   5   1        6.46       -8.54      8.54 o
 -14   5   1       33.57       27.78     11.30 o
 -13   5   1       19.09       29.18      9.89 o
 -12   5   1        8.12       17.11      6.37 o
 -11   5   1        2.34        3.91      5.62 o
 -10   5   1       99.07      130.26     12.36 o
  -9   5   1       83.53       85.30      3.90 o
  -8   5   1      244.33      238.22      9.89 o
  -7   5   1     4015.13     4050.11     40.12 o
  -6   5   1      269.54      272.85      8.47 o
  -5   5   1      460.54      553.97     11.36 o
  -4   5   1     4767.83     4534.65     56.00 o
  -3   5   1      278.89      256.56      7.06 o
  -2   5   1      605.58      723.90     14.48 o
  -1   5   1     1838.92     2006.06     25.78 o
   0   5   1     4085.59     3971.97     47.88 o
   1   5   1     2032.25     2046.33     25.67 o
   2   5   1       59.68      114.18     11.30 o
   3   5   1     1982.09     2047.77     33.96 o
   4   5   1      483.50      488.86      7.81 o
   5   5   1      101.28       76.44      3.39 o
   6   5   1     1769.25     1694.97     61.52 o
   7   5   1       10.08       10.66      4.35 o
   8   5   1      402.48      378.17      7.05 o
   9   5   1      490.66      459.73     11.65 o
  10   5   1      225.73      209.10      7.05 o
  11   5   1        0.11        4.58      6.40 o
  12   5   1       59.39       48.97      6.52 o
  13   5   1       14.00       11.65      6.49 o
  14   5   1       12.60       12.22      7.99 o
  15   5   1       48.43       50.53     12.71 o
  16   5   1       30.31       36.50      9.78 o
  17   5   1        2.18       -2.71     11.43 o
  18   5   1       42.69       45.19     18.36 o
  19   5   1        4.55       19.77     16.24 o
  20   5   1       11.48       51.54     22.59 o
  21   5   1       59.09       70.61     39.54 o
  22   5   1       34.21      129.21     49.43 o
 -22   6   1        7.72      -50.84     50.84 o
 -21   6   1      103.03      117.92     30.36 o
 -20   6   1       33.32       14.83     24.71 o
 -19   6   1        0.15      -13.42     22.59 o
 -18   6   1        7.43       29.66     17.65 o
 -17   6   1        4.32        6.68     34.24 o
 -16   6   1       73.03       67.58     14.65 o
 -15   6   1        2.42       14.27     16.24 o
 -14   6   1        2.76       12.27     18.36 o
 -13   6   1        2.22        2.82      7.37 o
 -12   6   1       14.21       11.85     12.71 o
 -11   6   1       57.44       59.39     10.24 o
 -10   6   1       67.61       69.90      6.32 o
  -9   6   1       65.91       79.73      5.68 o
  -8   6   1        0.01        1.35      2.87 o
  -7   6   1        0.49        2.82      3.88 o
  -6   6   1       25.52       32.73      4.53 o
  -5   6   1       59.37       65.03      9.89 o
  -4   6   1     2294.97     2349.42     35.02 o
  -3   6   1      547.71      624.22     12.72 o
  -2   6   1      856.24      726.16     11.50 o
  -1   6   1      284.85      295.50      6.40 o
   0   6   1     1863.01     1792.96     28.29 o
   1   6   1       12.90       15.39      3.00 o
   2   6   1      213.92      258.21      5.73 o
   3   6   1        5.98       -4.22      4.22 o
   4   6   1      377.68      362.66      8.64 o
   5   6   1     1335.46     1320.55     22.97 o
   6   6   1      486.03      563.91     11.71 o
   7   6   1      199.64      201.50      5.46 o
   8   6   1       12.00       30.01     11.30 o
   9   6   1        6.24        2.52     14.12 o
  10   6   1       53.03       50.31      8.12 o
  11   6   1      250.82      260.44      8.21 o
  12   6   1        0.07       -0.79      6.00 o
  13   6   1       20.91       19.12     15.53 o
  14   6   1       11.41       11.11      6.87 o
  15   6   1       11.97       11.19      8.86 o
  16   6   1        9.95        2.12      9.89 o
  17   6   1        0.02       -5.65     11.30 o
  18   6   1       68.90       74.14     14.12 o
  19   6   1       11.45       14.12     19.77 o
  20   6   1       19.52       21.89     21.18 o
  21   6   1        1.11        2.12     26.83 o
  22   6   1        8.02      -45.89     45.89 o
 -21   7   1       14.45      -32.48     32.48 o
 -20   7   1       23.46       21.18     20.48 o
 -19   7   1       48.76       53.66     21.18 o
 -18   7   1       66.80       51.54     19.06 o
 -17   7   1        2.87       14.83     19.06 o
 -16   7   1        0.22        4.24     19.77 o
 -15   7   1       43.86       39.39     20.83 o
 -14   7   1       19.94       12.59     28.60 o
 -13   7   1       20.53       26.73      7.43 o
 -12   7   1      129.49      143.77      8.04 o
 -11   7   1       16.80       22.01      4.73 o
 -10   7   1       66.78       57.19      4.73 o
  -9   7   1     1945.08     1939.74     20.55 o
  -8   7   1        0.56       -2.67      5.65 o
  -7   7   1      488.62      480.00      9.84 o
  -6   7   1       32.90       42.32      5.62 o
  -5   7   1     1657.74     1613.19     31.46 o
  -4   7   1      309.25      346.55      9.28 o
  -3   7   1        8.32        5.96      6.00 o
  -2   7   1      610.70      699.78     13.42 o
  -1   7   1      825.00      891.33     43.10 o
   0   7   1     2257.58     2172.28     28.87 o
   1   7   1     3184.59     3148.27     53.44 o
   2   7   1        0.86        3.75      2.99 o
   3   7   1        4.56        2.42      5.08 o
   4   7   1       77.53       79.72      5.60 o
   5   7   1       56.61       60.59      5.22 o
   6   7   1      609.63      596.41     22.96 o
   7   7   1      277.88      263.72      8.23 o
   8   7   1      225.13      227.78     11.79 o
   9   7   1       15.81       19.81     13.06 o
  10   7   1       72.94       74.72     19.42 o
  11   7   1      206.41      213.26      7.77 o
  12   7   1        0.65        0.71      6.35 o
  13   7   1      149.89      143.34      7.77 o
  14   7   1       66.66       86.14      7.77 o
  15   7   1      106.49      107.33     12.00 o
  16   7   1        1.00       13.42     11.30 o
  17   7   1       40.27       36.72     20.48 o
  18   7   1       51.82       27.54     22.59 o
  19   7   1        1.63       20.48     26.12 o
  20   7   1       13.75       56.49     28.95 o
  21   7   1        2.82      -55.07     55.07 o
 -20   8   1        8.06      -30.36     48.72 o
 -19   8   1        9.60       36.72     29.66 o
 -18   8   1        1.29      -26.83     28.95 o
 -17   8   1       27.98       34.60     18.36 o
 -16   8   1      206.77      201.95     24.71 o
 -15   8   1       40.07       69.90     23.30 o
 -14   8   1        1.17        8.28     10.46 o
 -13   8   1        2.48        8.52     22.24 o
 -12   8   1       32.58       42.26     11.65 o
 -11   8   1       17.52       13.42      9.64 o
 -10   8   1       10.70       20.52      9.18 o
  -9   8   1       99.88       93.42      4.48 o
  -8   8   1      158.52      146.42     14.83 o
  -7   8   1     1232.28     1249.82     21.63 o
  -6   8   1      677.62      679.26     14.25 o
  -5   8   1     1666.11     1635.35     27.57 o
  -4   8   1        4.44       10.39      6.17 o
  -3   8   1        6.55        1.31      6.71 o
  -2   8   1      321.77      282.09      6.25 o
  -1   8   1      482.99      509.68      8.75 o
   0   8   1        2.61       12.14      4.92 o
   1   8   1       88.50       77.88      5.08 o
   2   8   1      114.93      141.49      5.60 o
   3   8   1      369.10      316.14      9.14 o
   4   8   1      474.85      494.96     14.83 o
   5   8   1     1386.81     1382.30     19.90 o
   6   8   1      191.67      190.94      8.82 o
   7   8   1      237.98      238.78      8.44 o
   8   8   1     1070.27     1157.48     19.52 o
   9   8   1       42.48       48.72     13.42 o
  10   8   1      228.75      219.62     12.00 o
  11   8   1        0.74        5.65     10.59 o
  12   8   1        0.12        2.82      4.94 o
  13   8   1      144.10      136.99      9.18 o
  14   8   1        0.27       -5.65     14.12 o
  15   8   1       32.90       10.59     14.83 o
  16   8   1       31.19       38.83     23.30 o
  17   8   1        6.80      -25.42     25.42 o
  18   8   1        0.08      -20.48     28.24 o
  19   8   1       32.33       12.00     21.18 o
  20   8   1       77.89      141.22     36.01 o
 -19   9   1       40.59      -45.90     45.90 o
 -18   9   1       79.87       57.90     31.77 o
 -17   9   1       54.56       33.19     26.13 o
 -16   9   1       12.21       -0.71     22.59 o
 -15   9   1       64.31       78.38     26.13 o
 -14   9   1       35.34       50.84     18.36 o
 -13   9   1       54.03       53.66     12.00 o
 -12   9   1       88.30       83.32     11.30 o
 -11   9   1        5.57        2.82      9.89 o
 -10   9   1        1.67       11.30      9.89 o
  -9   9   1      177.61      186.63      7.94 o
  -8   9   1        3.64        4.94      6.78 o
  -7   9   1       34.68       38.31      7.27 o
  -6   9   1        2.91        3.18      7.27 o
  -5   9   1       44.89       47.41      7.12 o
  -4   9   1      474.58      442.02     19.78 o
  -3   9   1      683.07      648.21     13.23 o
  -2   9   1      233.25      246.74      5.68 o
  -1   9   1        2.28       11.30      3.85 o
   0   9   1        3.20        6.46      8.47 o
   1   9   1      952.88      923.75     13.46 o
   2   9   1       86.09       84.07      8.83 o
   3   9   1       18.44       14.68      7.77 o
   4   9   1       80.73       88.09     13.06 o
   5   9   1     1233.35     1312.00     44.16 o
   6   9   1       18.82        1.82     12.71 o
   7   9   1        0.53       -1.84      8.22 o
   8   9   1      107.37       94.38      7.44 o
   9   9   1      234.23      185.01     14.83 o
  10   9   1       24.07       12.00     11.30 o
  11   9   1      397.55      384.88     16.24 o
  12   9   1       43.58       48.01     11.30 o
  13   9   1        6.43       35.30     14.12 o
  14   9   1      284.02      271.87     19.07 o
  15   9   1        0.74      -16.24     19.06 o
  16   9   1       22.33       22.59     22.59 o
  17   9   1       10.40       23.30     24.71 o
  18   9   1       47.94       27.54     31.77 o
  19   9   1        2.27      -14.12     47.31 o
 -17  10   1       35.95      -43.07     43.07 o
 -16  10   1       40.78       15.53     33.19 o
 -15  10   1       16.62        8.47     27.54 o
 -14  10   1        3.64        0.00     23.30 o
 -13  10   1      112.88       36.01     21.18 o
 -12  10   1       13.08        6.35     12.00 o
 -11  10   1       11.02        4.94     10.59 o
 -10  10   1        8.95       14.12     11.30 o
  -9  10   1      115.60       95.33     12.00 o
  -8  10   1      321.25      369.81     13.85 o
  -7  10   1      151.86      110.66      9.80 o
  -6  10   1        0.26       17.46     15.18 o
  -5  10   1     1441.58     1533.26     42.75 o
  -4  10   1      312.58      337.44     32.48 o
  -3  10   1      125.35      149.96      8.23 o
  -2  10   1     1015.35     1085.75     14.18 o
  -1  10   1     4701.47     4748.25     48.94 o
   0  10   1     1482.28     1529.85     35.33 o
   1  10   1       34.05       44.17      5.35 o
   2  10   1     1411.92     1458.04     19.73 o
   3  10   1     2252.77     2418.75     31.72 o
   4  10   1       80.75      107.33      7.96 o
   5  10   1       22.39       21.59      8.47 o
   6  10   1      990.70     1033.80     21.81 o
   7  10   1      316.21      315.76     12.45 o
   8  10   1      335.12      310.55     10.95 o
   9  10   1       36.56       19.06     11.30 o
  10  10   1      142.36      144.05     12.71 o
  11  10   1      106.46       91.79     13.42 o
  12  10   1       76.91       65.67     14.83 o
  13  10   1        1.56       28.95     16.95 o
  14  10   1       11.92      -12.71     25.42 o
  15  10   1       67.92       96.73     23.30 o
  16  10   1       19.20       -1.41     34.60 o
  17  10   1        0.00       43.07     31.77 o
  18  10   1       39.26      -35.30     35.30 o
 -15  11   1       49.48        9.89     28.95 o
 -14  11   1       52.30       57.19     28.95 o
 -13  11   1       29.73       43.78     23.30 o
 -12  11   1       40.93       62.84     23.30 o
 -11  11   1      117.28       79.79     22.60 o
 -10  11   1      141.93      115.80     14.83 o
  -9  11   1       79.26       62.14     14.12 o
  -8  11   1       62.12       48.01     16.95 o
  -7  11   1      759.96      769.46     23.85 o
  -6  11   1       74.15       57.83     10.05 o
  -5  11   1      278.82      281.92     12.89 o
  -4  11   1     2384.02     2563.38     39.61 o
  -3  11   1     2711.15     2834.25     39.18 o
  -2  11   1      358.36      380.92      8.10 o
  -1  11   1     2447.41     2557.88     28.16 o
   0  11   1      422.50      425.76      8.98 o
   1  11   1      285.84      296.29      7.80 o
   2  11   1     2476.97     2541.21     29.49 o
   3  11   1     1135.44     1178.40     20.63 o
   4  11   1     1115.71     1169.40     21.04 o
   5  11   1     2698.73     2987.80     44.97 o
   6  11   1       53.52       39.58      8.83 o
   7  11   1        0.00       21.33     11.33 o
   8  11   1        1.26        4.94     13.42 o
   9  11   1      547.09      530.39     20.48 o
  10  11   1        3.56       26.83     14.83 o
  11  11   1       93.86      110.86     14.12 o
  12  11   1      223.22      235.85     17.65 o
  13  11   1      314.44      358.03     36.01 o
  14  11   1       77.73      148.99     32.48 o
  15  11   1       74.22       15.53     27.54 o
 -13  12   1       21.94       30.36     44.48 o
 -12  12   1      124.56      100.27     26.13 o
 -11  12   1       55.05      -21.18     30.36 o
 -10  12   1      322.73      338.26     30.37 o
  -9  12   1       31.64       21.89     14.83 o
  -8  12   1       40.58       72.02     22.59 o
  -7  12   1      854.00      879.40     28.96 o
  -6  12   1       65.46       79.31     22.60 o
  -5  12   1      436.15      467.33     62.15 o
  -4  12   1       78.88       92.83     10.23 o
  -3  12   1      249.52      219.71     12.36 o
  -2  12   1      129.05      144.09     14.12 o
  -1  12   1     1516.54     1595.80     52.64 o
   0  12   1      959.93     1028.32     44.86 o
   1  12   1       22.01       28.60      5.45 o
   2  12   1     1323.96     1359.94     41.68 o
   3  12   1      580.69      622.66     34.61 o
   4  12   1        0.79       -5.30      7.99 o
   5  12   1        0.87       -8.77      9.65 o
   6  12   1      714.51      736.28     60.74 o
   7  12   1       34.34       29.66     17.65 o
   8  12   1      817.84      746.59     21.19 o
   9  12   1      109.06       86.85     14.83 o
  10  12   1       84.50      103.09     18.36 o
  11  12   1      230.30      273.98     24.01 o
  12  12   1        0.17       19.77     16.95 o
  13  12   1        0.21       14.83     49.43 o
 -12  13   1       57.97      124.27     39.54 o
 -11  13   1       11.10       29.66     31.07 o
 -10  13   1      394.37      551.53     34.60 o
  -9  13   1        2.69      -13.42     21.18 o
  -8  13   1       55.42       28.24     15.53 o
  -7  13   1      142.22      131.34     19.77 o
  -6  13   1      799.84      884.31     26.13 o
  -5  13   1      545.57      545.22     21.89 o
  -4  13   1       70.27       78.38     15.53 o
  -3  13   1      206.95      168.06     14.83 o
  -2  13   1      335.71      341.08     17.65 o
  -1  13   1       34.85       15.53     10.59 o
   0  13   1      297.18      310.01     14.12 o
   1  13   1      130.62      122.16     12.00 o
   2  13   1      353.99      350.97     14.83 o
   3  13   1       12.35        8.47     12.71 o
   4  13   1      680.88      651.19     20.48 o
   5  13   1       34.89       42.37     19.06 o
   6  13   1      759.86      798.83     28.25 o
   7  13   1        7.37       34.60     16.95 o
   8  13   1      400.54      366.51     24.01 o
   9  13   1       35.63       27.54     19.06 o
  10  13   1      122.63      128.51     22.60 o
  11  13   1       25.74       19.06     24.71 o
 -11  14   1        6.36       27.54     41.66 o
 -10  14   1      276.36      225.97     33.19 o
  -9  14   1      156.03       91.80     32.48 o
  -8  14   1       10.68      -10.59     20.48 o
  -7  14   1      111.64       70.61     20.48 o
  -6  14   1      502.65      565.68     27.54 o
  -5  14   1      177.46      164.53     18.36 o
  -4  14   1       81.23       59.31     14.12 o
  -3  14   1       11.42        5.65     14.83 o
  -2  14   1       39.74       53.66     13.42 o
  -1  14   1        0.06        9.18     12.71 o
   0  14   1       91.56       86.85     14.12 o
   1  14   1       76.77       77.67     13.42 o
   2  14   1       20.14       21.89     12.00 o
   3  14   1        0.37        5.65     12.71 o
   4  14   1        0.31      -19.06     19.06 o
   5  14   1      182.70      120.04     21.89 o
   6  14   1       93.96      118.62     25.42 o
   7  14   1      375.50      392.64     29.66 o
   8  14   1       62.34       55.78     29.66 o
   9  14   1        0.30      -24.01     28.24 o
  10  14   1       13.93       37.42     38.83 o
  -7  15   1      177.89      140.52     31.07 o
  -6  15   1       17.03      -17.65     23.30 o
  -5  15   1        4.39       -2.82     20.48 o
  -4  15   1       15.52       29.66     25.42 o
  -3  15   1       50.25       68.49     28.24 o
  -2  15   1      147.84      148.99     31.78 o
  -1  15   1        6.92      -12.71     27.54 o
   0  15   1      799.73      855.33     39.55 o
   1  15   1      126.62       65.67     16.95 o
   2  15   1       28.36       -2.12     18.36 o
   3  15   1      265.26      281.75     28.95 o
   4  15   1      342.43      398.98     29.66 o
   5  15   1      143.03      158.88     24.01 o
   6  15   1       17.89       -3.53     29.66 o
   7  15   1       49.10       38.13     33.89 o
   8  15   1      459.37      574.84     54.38 o
   9  15   1      132.90       94.62     45.19 o
  -5  16   1       55.54      -48.01     48.01 o
  -4  16   1      141.51      158.87     50.13 o
  -3  16   1       19.81      -28.95     43.78 o
  -2  16   1        0.66      -11.30     41.66 o
  -1  16   1       31.91        0.00     41.66 o
   0  16   1       17.27        6.35     31.07 o
   2  16   1       20.34      -40.25     40.25 o
   3  16   1        0.11       36.01     32.48 o
   4  16   1       33.92       94.61     47.31 o
 -20   0   2      258.43      228.09     16.24 o
 -19   0   2       26.47        6.35     12.71 o
 -18   0   2       28.60       22.59      9.18 o
 -17   0   2      715.41      712.67     16.95 o
 -16   0   2        7.74        8.47      7.77 o
 -15   0   2      535.49      520.53     12.01 o
 -14   0   2      628.40      649.11     13.42 o
 -13   0   2      964.40     1027.24     17.66 o
 -12   0   2       89.14       85.44      6.36 o
 -11   0   2     5715.50     5907.68     70.19 o
 -10   0   2       36.58       33.89      4.94 o
  -9   0   2      735.30      647.88     11.30 o
  -8   0   2      581.09      594.84     10.60 o
  -7   0   2      280.12      350.32      7.06 o
  -6   0   2     3090.63     2742.90     33.31 o
  -5   0   2     3275.18     2912.07     35.47 o
  -4   0   2    57295.00    59760.47   1391.34 o
  -3   0   2    20956.42    19701.76    209.92 o
  -2   0   2       32.44       94.62      2.82 o
  -1   0   2     2079.50     1418.67     27.01 o
   1   0   2     4287.76     2942.46     50.81 o
   2   0   2     1645.46     1476.27     20.56 o
   3   0   2    21442.67    21821.24    283.65 o
   4   0   2     6222.71     6533.35     95.61 o
   5   0   2     9820.16     9374.98    114.54 o
   6   0   2     1127.19     1059.15     15.55 o
   7   0   2      484.71      524.18      9.18 o
   8   0   2      324.98      293.82      7.06 o
   9   0   2      839.66      842.24     14.13 o
  10   0   2       76.31       65.67      4.94 o
  11   0   2     3910.37     4226.23     56.64 o
  12   0   2      157.80      164.53      7.06 o
  13   0   2     1776.73     1876.66     28.98 o
  14   0   2      177.77      179.36      8.47 o
  15   0   2      871.31      966.36     18.37 o
  16   0   2      264.31      264.81      9.89 o
  17   0   2     2138.74     2202.39     34.63 o
  18   0   2       39.81       56.49      9.18 o
  19   0   2        0.16        0.71     16.24 o
  20   0   2      204.75      189.24     34.60 o
  21   0   2      509.55      309.32     40.96 o
  22   0   2       61.69       14.83     34.60 o
 -21   1   2      236.21      181.48     22.60 o
 -20   1   2       37.45       44.18     14.62 o
 -19   1   2       42.51       51.24     13.77 o
 -18   1   2      194.77      197.27     10.95 o
 -17   1   2      180.85      177.79      9.89 o
 -16   1   2       52.10       55.98      7.06 o
 -15   1   2        0.51        1.15      4.94 o
 -14   1   2       12.74       12.15      4.72 o
 -13   1   2        2.86        8.83      8.83 o
 -12   1   2      273.33      266.45      5.73 o
 -11   1   2      778.01      760.00     14.48 o
 -10   1   2      106.68      109.13     13.42 o
  -9   1   2     1846.65     1730.97     16.75 o
  -8   1   2     1333.62     1352.42     31.11 o
  -7   1   2      287.67      232.39      4.00 o
  -6   1   2      154.54      125.68      8.47 o
  -5   1   2    14500.58    13620.51    111.66 o
  -4   1   2    73489.18    76571.78   1265.04 o
  -3   1   2     5099.60     5317.45     47.55 o
  -2   1   2     2368.94     2363.00     21.80 o
  -1   1   2     1158.46     1102.88     17.71 o
   0   1   2       23.93       34.73      2.12 o
   1   1   2      821.76      802.60      9.35 o
   2   1   2     1454.45     1704.57     16.94 o
   3   1   2     2624.22     2777.48     32.05 o
   4   1   2    98363.45   102926.47   6090.77 o
   5   1   2     4635.25     4508.39     47.45 o
   6   1   2      870.89      873.35      9.96 o
   7   1   2      224.24      205.01      3.72 o
   8   1   2     1182.51     1265.58     13.24 o
   9   1   2      169.92      154.66      3.99 o
  10   1   2      252.32      249.67      4.99 o
  11   1   2        2.89       -3.49      3.49 o
  12   1   2      629.25      657.76      9.23 o
  13   1   2      357.39      324.92      6.49 o
  14   1   2      203.87      198.96      6.00 o
  15   1   2      108.04      109.87      5.73 o
  16   1   2        2.69        8.26      4.92 o
  17   1   2       26.72       23.82      8.12 o
  18   1   2      220.57      202.45     24.36 o
  19   1   2        5.91        7.91     14.47 o
  20   1   2       76.36       71.37     22.95 o
  21   1   2       77.30       71.61     24.21 o
  22   1   2       74.04       62.14     35.30 o
 -21   2   2      141.28      108.04     20.48 o
 -20   2   2       26.43       13.44     13.84 o
 -19   2   2        0.30        7.98     10.73 o
 -18   2   2        9.52        6.17      7.44 o
 -17   2   2        7.48       10.34      6.23 o
 -16   2   2        6.84       10.59      7.06 o
 -15   2   2      139.48      130.91     11.30 o
 -14   2   2       13.72        6.39      4.72 o
 -13   2   2      278.25      262.98      6.23 o
 -12   2   2       15.97       15.53      3.72 o
 -11   2   2      259.42      243.78      5.23 o
 -10   2   2       84.61       62.37      3.72 o
  -9   2   2       82.06       68.89      3.50 o
  -8   2   2     2159.77     2034.32     18.51 o
  -7   2   2      199.09      181.87      3.99 o
  -6   2   2     2824.59     2562.26     23.79 o
  -5   2   2    13813.79    13782.26    117.72 o
  -4   2   2     6340.74     6218.91     52.91 o
  -3   2   2    11844.20    10954.84    101.05 o
  -2   2   2     3471.11     3387.82     32.18 o
  -1   2   2     8418.50     7919.17     71.61 o
   0   2   2      209.73      185.85      8.83 o
   1   2   2     9272.57     8646.17     77.63 o
   2   2   2     2489.02     2521.83     23.63 o
   3   2   2    12705.76    12297.82    111.75 o
   4   2   2     8282.99     8080.67    150.75 o
   5   2   2    28020.93    28650.83    287.10 o
   6   2   2      970.56      878.72     11.11 o
   7   2   2      102.32       92.44      3.53 o
   8   2   2      186.42      186.55      4.70 o
   9   2   2     2296.02     2207.97     23.80 o
  10   2   2     1139.09     1132.24     14.26 o
  11   2   2       45.56       49.41     10.94 o
  12   2   2        2.41       10.94      3.99 o
  13   2   2      260.23      273.90      6.43 o
  14   2   2      247.73      223.99      6.43 o
  15   2   2        6.87       -2.21      5.60 o
  16   2   2        0.71       -6.11      6.11 o
  17   2   2       32.94       48.97      8.14 o
  18   2   2       43.51       35.42      9.80 o
  19   2   2        0.83        8.16     10.80 o
  20   2   2       14.47       25.44     30.36 o
  21   2   2        1.35      -18.35     18.35 o
  22   2   2        4.49      -38.13     38.13 o
 -22   3   2       29.54      -28.95     42.36 o
 -21   3   2       55.59       57.90     18.36 o
 -20   3   2       68.78       50.61     84.73 o
 -19   3   2       42.35       65.78    115.80 o
 -18   3   2      102.73       79.65      9.80 o
 -17   3   2       94.68      110.69      7.44 o
 -16   3   2       17.93       27.59      5.75 o
 -15   3   2      221.86      209.84     13.42 o
 -14   3   2     1476.18     1529.93     17.97 o
 -13   3   2       11.12        5.02      4.57 o
 -12   3   2       31.89       28.87      4.41 o
 -11   3   2        1.73       -3.90      3.90 o
 -10   3   2     1620.99     1722.76     17.70 o
  -9   3   2     3664.35     3591.23     33.55 o
  -8   3   2     2122.18     2088.44     22.15 o
  -7   3   2      118.13      124.56      6.36 o
  -6   3   2      130.12      148.51      3.90 o
  -5   3   2     3784.08     3854.35     39.07 o
  -4   3   2      942.56      903.35     19.79 o
  -3   3   2     4023.45     4057.60     44.97 o
  -2   3   2     3686.12     3747.87     37.34 o
  -1   3   2     1409.27     1280.63     13.75 o
   0   3   2        0.06       13.64      2.35 o
   1   3   2      308.30      286.02      4.22 o
   2   3   2     1214.82     1195.08     13.58 o
   3   3   2     1924.75     2012.52     22.30 o
   4   3   2      204.98      191.74     13.77 o
   5   3   2     2876.68     2900.48    105.19 o
   6   3   2      582.20      592.97      8.88 o
   7   3   2      226.89      194.36     10.95 o
   8   3   2        0.03        2.95      2.82 o
   9   3   2     5120.69     5113.10     51.59 o
  10   3   2      298.35      317.44      6.52 o
  11   3   2       26.55       23.82      3.72 o
  12   3   2        0.05        2.97      4.27 o
  13   3   2      685.05      697.11     11.03 o
  14   3   2       71.63       77.83      5.65 o
  15   3   2      123.75      123.47      6.09 o
  16   3   2       99.43       88.32      7.41 o
  17   3   2      225.91      233.12     12.45 o
  18   3   2       64.80       84.80     11.93 o
  19   3   2       85.83       64.92     14.12 o
  20   3   2       15.06       33.85     17.47 o
  21   3   2       22.42      -24.71     25.42 o
 -22   4   2        4.79        3.53     28.24 o
 -21   4   2       10.37       18.36     16.95 o
 -20   4   2       13.37       32.07     43.42 o
 -19   4   2        0.03      -18.39     26.48 o
 -18   4   2        0.01      -34.12     42.01 o
 -17   4   2      296.26      277.26     17.30 o
 -16   4   2      110.88      113.62     14.83 o
 -15   4   2        8.88       -0.35      6.49 o
 -14   4   2       13.98       20.18      5.49 o
 -13   4   2      158.57      147.18      6.43 o
 -12   4   2      155.28      164.62      6.71 o
 -11   4   2      125.03       74.81      5.22 o
 -10   4   2        2.70       -3.72      3.72 o
  -9   4   2     1400.14     1349.10     22.62 o
  -8   4   2       54.14       76.63      5.65 o
  -7   4   2       32.54       15.24      3.22 o
  -6   4   2      353.94      339.20      6.40 o
  -5   4   2      387.79      358.23     12.36 o
  -4   4   2     1395.32     1361.65     16.81 o
  -3   4   2      495.61      459.32      7.30 o
  -2   4   2     1183.01     1151.36     15.56 o
  -1   4   2     1348.54     1328.43     15.20 o
   0   4   2       64.79       65.97      3.22 o
   1   4   2     3748.82     3483.07     34.73 o
   2   4   2      807.95      768.04      9.66 o
   3   4   2        5.21        6.71      3.18 o
   4   4   2      749.87      789.18      9.18 o
   5   4   2      162.21      201.88     16.24 o
   6   4   2       17.53       19.91     14.83 o
   7   4   2      237.29      251.03      8.47 o
   8   4   2        0.01        6.94      4.53 o
   9   4   2     1147.76     1123.51     31.80 o
  10   4   2      292.87      261.31     11.30 o
  11   4   2      344.11      361.24      8.45 o
  12   4   2        5.17       13.77      8.12 o
  13   4   2       13.35       23.70      6.11 o
  14   4   2        0.26       -1.47     13.42 o
  15   4   2        4.11       19.37     10.24 o
  16   4   2        0.00       -7.38     14.47 o
  17   4   2       73.16       60.84     12.08 o
  18   4   2        0.03       -6.72     10.52 o
  19   4   2       12.77       15.58     15.61 o
  20   4   2       12.11       -4.25     17.09 o
  21   4   2       45.82       15.53     21.18 o
  22   4   2        2.00      -23.30     23.30 o
 -23   5   2        3.94      -45.19     45.19 o
 -22   5   2        9.59        8.47     38.83 o
 -21   5   2       29.41       55.78     23.30 o
 -20   5   2        9.16        5.65     18.36 o
 -19   5   2       24.02        1.71     20.79 o
 -18   5   2       12.95       13.48    111.21 o
 -17   5   2        1.79       12.17     14.04 o
 -16   5   2       59.90       65.58      9.25 o
 -15   5   2        1.55        1.28      9.18 o
 -14   5   2        7.44        6.57      4.92 o
 -13   5   2       64.33       69.29     13.06 o
 -12   5   2       22.83       14.36      4.41 o
 -11   5   2        1.51       -2.08      5.30 o
 -10   5   2       53.89       47.57      4.49 o
  -9   5   2      489.63      533.15      8.95 o
  -8   5   2        2.44        3.96      3.53 o
  -7   5   2       71.82       63.77      4.24 o
  -6   5   2       10.57        9.71      3.18 o
  -5   5   2     1087.68     1177.78     28.62 o
  -4   5   2     1348.95     1347.15     39.24 o
  -3   5   2     1234.29     1254.03     37.82 o
  -2   5   2       20.11       30.34      3.21 o
  -1   5   2     1800.52     1795.11     21.23 o
   0   5   2        0.17       -3.94      4.59 o
   1   5   2      783.01      757.03     16.25 o
   2   5   2       79.70      113.13      3.72 o
   3   5   2     1818.07     1870.92     19.86 o
   4   5   2     1460.02     1463.19     32.52 o
   5   5   2     2129.79     2239.65     47.75 o
   6   5   2      756.68      792.29     18.02 o
   7   5   2      719.83      717.71     23.67 o
   8   5   2        7.76       10.12      5.65 o
   9   5   2      356.19      408.71     10.95 o
  10   5   2        0.18       -3.41      7.77 o
  11   5   2       76.92       59.44      8.83 o
  12   5   2       21.11       23.37      6.48 o
  13   5   2       39.84       45.29      6.88 o
  14   5   2       10.35       10.89     11.30 o
  15   5   2       11.41       -1.35     22.95 o
  16   5   2        2.72       19.06     12.00 o
  17   5   2        5.35       14.12     11.30 o
  18   5   2      132.36      124.28     13.42 o
  19   5   2       11.28        7.06     14.83 o
  20   5   2       16.40      -17.65     17.65 o
  21   5   2       68.41       99.56     41.66 o
  22   5   2       15.03       50.84     41.66 o
 -21   6   2       84.78      110.15     31.07 o
 -20   6   2        0.02        8.47     22.59 o
 -19   6   2        7.24      -23.30     23.30 o
 -18   6   2       69.75       69.32     81.20 o
 -17   6   2       72.54       86.52     43.42 o
 -16   6   2       15.96       17.78     19.42 o
 -15   6   2       17.43        2.20     55.43 o
 -14   6   2       33.83       34.64     22.24 o
 -13   6   2       32.35       25.20      7.37 o
 -12   6   2       38.46       42.24     25.07 o
 -11   6   2       72.35       75.23      3.63 o
 -10   6   2        0.24       -1.30      3.53 o
  -9   6   2      114.85      102.47      3.90 o
  -8   6   2      307.58      341.82      6.49 o
  -7   6   2       11.63        3.26      3.53 o
  -6   6   2      660.47      694.51     19.07 o
  -5   6   2     2876.66     3035.63     77.49 o
  -4   6   2     1691.99     1798.89     39.59 o
  -3   6   2     1024.80     1088.43     49.11 o
  -2   6   2     2451.53     2445.58     44.22 o
  -1   6   2      748.17      862.60     12.46 o
   0   6   2      369.53      380.80     11.65 o
   1   6   2      265.61      284.99      6.73 o
   2   6   2     1243.24     1230.73     32.51 o
   3   6   2     1449.30     1567.05     24.74 o
   4   6   2     3510.64     3716.13     42.13 o
   5   6   2      416.34      426.40     12.71 o
   6   6   2     1201.37     1229.29     34.28 o
   7   6   2       60.51       57.82      5.05 o
   8   6   2      356.05      378.08      9.97 o
   9   6   2        0.02        6.21      5.28 o
  10   6   2      212.34      213.66      7.58 o
  11   6   2       18.19       18.96      6.56 o
  12   6   2       10.54       17.51     18.71 o
  13   6   2       10.35       17.78     19.77 o
  14   6   2        0.10        8.47      8.47 o
  15   6   2        0.27       -9.89      9.89 o
  16   6   2      152.97      176.53     12.71 o
  17   6   2        0.13       -2.12     12.00 o
  18   6   2        9.31       -3.53     16.24 o
  19   6   2        3.45      -15.53     19.77 o
  20   6   2       41.37        9.89     44.48 o
  21   6   2        1.94        0.71     44.48 o
  22   6   2        3.74      -41.66     41.66 o
 -21   7   2        5.77      -43.78     43.78 o
 -20   7   2       50.57       91.09     35.30 o
 -19   7   2       37.10       11.30     21.18 o
 -18   7   2       53.54       61.43     19.77 o
 -17   7   2       34.92       34.60     16.95 o
 -16   7   2       18.82       23.65     82.96 o
 -15   7   2       24.89        5.02     40.95 o
 -14   7   2      335.37      344.76     51.55 o
 -13   7   2        8.22       -1.24      7.39 o
 -12   7   2      144.39      133.01     20.83 o
 -11   7   2      168.25      154.80      7.45 o
 -10   7   2      144.48      157.11      8.12 o
  -9   7   2      503.77      496.57      7.99 o
  -8   7   2        6.22        5.79      4.70 o
  -7   7   2       28.32       26.77     13.42 o
  -6   7   2      429.53      449.28     10.01 o
  -5   7   2      249.58      288.51     15.18 o
  -4   7   2     1001.12     1033.63     16.47 o
  -3   7   2        0.14        9.89      2.72 o
  -2   7   2      662.68      696.91     11.66 o
  -1   7   2      454.49      487.66      9.33 o
   0   7   2        7.38       10.51      3.72 o
   1   7   2      380.87      407.14     23.66 o
   2   7   2      367.76      398.67      7.73 o
   3   7   2      187.18      217.94     11.65 o
   4   7   2       60.25       64.88      5.42 o
   5   7   2      544.51      631.67     17.31 o
   6   7   2      935.04      967.67     16.60 o
   7   7   2      170.00      152.74      4.57 o
   8   7   2      352.69      330.57     22.60 o
   9   7   2       15.50       27.32      8.83 o
  10   7   2        3.26        1.73      5.95 o
  11   7   2      123.74      114.79      7.50 o
  12   7   2      109.77      135.32     25.77 o
  13   7   2       17.61       14.12      8.47 o
  14   7   2        9.08       21.89      8.47 o
  15   7   2        0.03       -4.94     11.30 o
  16   7   2       31.97       23.30     10.59 o
  17   7   2       24.65        9.89     22.59 o
  18   7   2      105.60       81.91     17.65 o
  19   7   2      116.39      122.86     28.95 o
  20   7   2        2.86      -30.36     30.36 o
  21   7   2        5.77      -51.54     51.54 o
 -19   8   2      130.97      141.22     33.89 o
 -18   8   2       92.58       81.20     21.89 o
 -17   8   2      218.56      172.30     26.13 o
 -16   8   2       70.22       85.44     24.71 o
 -15   8   2       51.15       19.06     21.18 o
 -14   8   2        2.18       -3.70     15.36 o
 -13   8   2       77.04       74.16      7.74 o
 -12   8   2       15.43       11.41     32.13 o
 -11   8   2      280.71      257.57     20.48 o
 -10   8   2       14.90       23.91      7.77 o
  -9   8   2      255.27      263.15     17.30 o
  -8   8   2       53.15       60.55      6.71 o
  -7   8   2      439.93      435.02     11.10 o
  -6   8   2      287.94      313.03     12.36 o
  -5   8   2     1448.54     1469.69     22.97 o
  -4   8   2     1858.63     1933.18     28.74 o
  -3   8   2      625.25      642.47     11.80 o
  -2   8   2       92.46       54.81      4.42 o
  -1   8   2       93.15       91.13      4.90 o
   0   8   2      748.89      776.28     12.46 o
   1   8   2      355.02      375.50      8.64 o
   2   8   2        4.80        1.41      6.00 o
   3   8   2     1108.96     1156.32     16.60 o
   4   8   2        7.39        7.06      5.75 o
   5   8   2      447.27      458.10     10.32 o
   6   8   2     1453.98     1461.48     20.54 o
   7   8   2      142.81      151.46      7.41 o
   8   8   2        0.14      -10.59     10.59 o
   9   8   2      212.59      221.03     11.30 o
  10   8   2      268.21      248.57      6.36 o
  11   8   2        0.25       -4.24      4.94 o
  12   8   2       22.82        8.47      5.65 o
  13   8   2       30.27       35.30      7.77 o
  14   8   2       88.97       74.14     15.53 o
  15   8   2       34.89       55.78     16.24 o
  16   8   2      156.28      192.77     23.30 o
  17   8   2        1.81       85.43     29.66 o
  18   8   2        8.64       11.30     28.95 o
  19   8   2       22.89       16.24     26.83 o
 -18   9   2       20.73      -31.77     31.77 o
 -17   9   2       20.70        9.18     27.54 o
 -16   9   2        0.00      -25.42     25.42 o
 -15   9   2       31.70       29.66     21.18 o
 -14   9   2       37.05       33.19     21.18 o
 -13   9   2        0.32       21.85     16.66 o
 -12   9   2       42.63       35.54     12.71 o
 -11   9   2      381.77      373.74     93.22 o
 -10   9   2       36.68       45.04      8.83 o
  -9   9   2     1209.70     1203.54     21.22 o
  -8   9   2        6.34       20.48     10.24 o
  -7   9   2      332.80      332.10     11.86 o
  -6   9   2      514.77      507.96     14.48 o
  -5   9   2        3.73        0.68      6.92 o
  -4   9   2      275.87      279.51     10.34 o
  -3   9   2      175.10      206.18     21.89 o
  -2   9   2      294.04      289.87     16.60 o
  -1   9   2        1.93       11.67      5.35 o
   0   9   2       11.61        8.74      7.06 o
   1   9   2      506.44      493.59      9.65 o
   2   9   2      178.39      178.76      7.77 o
   3   9   2      132.85      121.09      7.77 o
   4   9   2     1831.67     1831.57     27.92 o
   5   9   2       11.27       16.59      5.99 o
   6   9   2      142.02      155.91      7.29 o
   7   9   2      108.74      109.81      7.73 o
   8   9   2        8.92        9.18      5.87 o
   9   9   2     1172.30     1201.05     25.43 o
  10   9   2       84.74       96.74     12.00 o
  11   9   2      423.15      409.61     14.12 o
  12   9   2       34.10       46.60     11.30 o
  13   9   2      298.11      275.41     16.24 o
  14   9   2       41.90       39.54     14.12 o
  15   9   2       16.90       29.66     23.30 o
  16   9   2       41.30       50.84     30.36 o
  17   9   2      545.28      525.43     39.55 o
  18   9   2      133.14       42.37     31.07 o
  19   9   2      236.50      168.06     43.07 o
 -16  10   2       47.12       50.13     33.19 o
 -15  10   2      141.32      165.23     28.95 o
 -14  10   2        1.95      -13.42     23.30 o
 -13  10   2      110.30      153.23     23.30 o
 -12  10   2       55.86       44.48     18.36 o
 -11  10   2      672.02      634.95     19.07 o
 -10  10   2        0.44       19.06     11.30 o
  -9  10   2      283.65      285.29     14.83 o
  -8  10   2      440.80      472.87     15.44 o
  -7  10   2     1786.35     1785.02     33.90 o
  -6  10   2       52.30       54.83     10.45 o
  -5  10   2      121.80      101.23      9.65 o
  -4  10   2       17.05       16.03      8.23 o
  -3  10   2       56.28       69.63      8.31 o
  -2  10   2      536.36      527.22     10.95 o
  -1  10   2      605.42      632.72     12.36 o
   0  10   2        2.09       -0.94      4.42 o
   1  10   2       60.50       75.45      9.89 o
   2  10   2      793.28      825.90     14.73 o
   3  10   2     2251.49     2330.92     32.64 o
   4  10   2      473.96      506.50     12.80 o
   5  10   2     1746.65     1754.33     34.98 o
   6  10   2      156.93      162.21      8.62 o
   7  10   2      122.91      115.94      9.95 o
   8  10   2      267.93      284.97     14.48 o
   9  10   2       31.06       15.53     11.30 o
  10  10   2        3.77        3.53     11.30 o
  11  10   2      189.38      172.30     12.00 o
  12  10   2        1.04       21.89     12.71 o
  13  10   2      100.42      107.33     14.12 o
  14  10   2        8.12      -17.65     24.71 o
  15  10   2       65.71       74.85     22.59 o
  16  10   2       14.37      -23.30     23.30 o
  17  10   2       99.79      115.80     45.19 o
  18  10   2        6.61      -16.95     45.89 o
 -15  11   2       22.67       24.71     34.60 o
 -14  11   2       83.44       72.73     30.36 o
 -13  11   2        0.27       -6.35     22.59 o
 -12  11   2       68.78       45.90     21.89 o
 -11  11   2      124.94      119.33     23.30 o
 -10  11   2        0.12      -16.95     19.06 o
  -9  11   2      188.91      131.34     14.83 o
  -8  11   2        5.37        4.94     19.06 o
  -7  11   2       25.03        7.62     14.22 o
  -6  11   2       12.16       15.35      9.93 o
  -5  11   2       49.65       64.07      9.65 o
  -4  11   2       54.68       62.29     12.71 o
  -3  11   2      321.77      351.72     12.73 o
  -2  11   2      154.28      160.53      6.71 o
  -1  11   2      352.93      399.46      8.63 o
   0  11   2        0.44        3.06      4.42 o
   1  11   2      564.16      558.56     10.52 o
   2  11   2        8.67        4.47     10.24 o
   3  11   2       34.49       22.95      8.70 o
   4  11   2       50.88       59.83     10.24 o
   5  11   2      268.21      283.86     11.30 o
   6  11   2       53.03       53.45     14.83 o
   7  11   2      482.12      484.48     21.19 o
   8  11   2        7.26        9.18     11.30 o
   9  11   2       23.99       19.06     12.00 o
  10  11   2       47.08       55.78     12.71 o
  11  11   2        1.02       28.95     12.71 o
  12  11   2      128.39      100.27     19.07 o
  13  11   2       43.19       44.48     24.01 o
  14  11   2      108.72      110.86     27.54 o
  15  11   2      140.19       92.50     35.31 o
  16  11   2       65.33      -49.43     49.43 o
 -13  12   2      303.29      340.37     55.79 o
 -12  12   2       11.45      -21.89     21.89 o
 -11  12   2      140.04      153.93     32.48 o
 -10  12   2        3.65      -14.12     20.48 o
  -9  12   2      517.43      496.48     28.25 o
  -8  12   2       46.95       44.48     21.18 o
  -7  12   2        0.16       -8.47     14.83 o
  -6  12   2      352.54      349.85     17.43 o
  -5  12   2     1025.57     1145.33     51.57 o
  -4  12   2       98.96      113.78     10.15 o
  -3  12   2      539.54      537.61     15.26 o
  -2  12   2      168.50      193.42     12.42 o
  -1  12   2     2298.58     2420.95    100.73 o
   0  12   2        0.01        1.32      7.29 o
   1  12   2     1638.91     1744.93     45.22 o
   2  12   2      205.33      179.21     22.95 o
   3  12   2      489.45      478.96     25.78 o
   4  12   2        2.49        2.50      8.14 o
   5  12   2       70.78       91.33     10.36 o
   6  12   2      228.33      223.14     16.95 o
   7  12   2      271.46      293.76     20.48 o
   8  12   2      405.60      382.05     21.19 o
   9  12   2       54.92       45.19     17.65 o
  10  12   2        0.68      -16.24     16.24 o
  11  12   2      493.79      553.67     26.13 o
  12  12   2       11.74       -9.18     24.71 o
  13  12   2        2.44      -25.42     25.42 o
 -11  13   2       57.75       36.01     40.95 o
 -10  13   2        0.00       81.20     45.19 o
  -9  13   2      180.25      183.59     24.01 o
  -8  13   2        6.93        1.41     19.06 o
  -7  13   2        5.43       21.89     16.24 o
  -6  13   2       82.71       79.79     16.95 o
  -5  13   2      135.51      170.88     16.24 o
  -4  13   2       83.11       64.96     14.12 o
  -3  13   2      575.21      587.60     21.19 o
  -2  13   2      262.63      272.58     16.24 o
  -1  13   2        3.75       14.12     13.42 o
   0  13   2       61.97       50.13     13.42 o
   1  13   2      115.91      118.63     14.83 o
   2  13   2       75.37       76.26     13.42 o
   3  13   2      220.93      260.82     19.77 o
   4  13   2      480.36      456.44     16.98 o
   5  13   2     1103.96     1187.48     29.67 o
   6  13   2      201.88      170.88     19.07 o
   7  13   2      647.34      622.93     27.54 o
   8  13   2        4.29       12.00     19.06 o
   9  13   2      519.52      661.73     31.07 o
  10  13   2      413.44      378.52     28.95 o
  11  13   2      574.27      495.78     46.61 o
 -11  14   2       21.45       21.18     38.83 o
 -10  14   2       74.12      143.34     43.07 o
  -9  14   2       20.63        2.82     28.95 o
  -8  14   2        0.32        4.94     29.66 o
  -7  14   2       37.19       65.67     21.18 o
  -6  14   2      227.92      217.49     21.89 o
  -5  14   2      104.95       75.55     18.36 o
  -4  14   2       29.37       25.42     14.83 o
  -3  14   2        2.30       -8.47     14.83 o
  -2  14   2        8.86       18.36     16.24 o
  -1  14   2      144.90      170.88     16.95 o
   0  14   2        0.08       -6.35     14.12 o
   1  14   2      126.75      136.28     16.95 o
   2  14   2      448.99      355.22     19.77 o
   3  14   2        0.02       -7.77     14.83 o
   4  14   2        0.00      -19.06     19.06 o
   5  14   2       98.62       90.38     17.65 o
   6  14   2      253.22      235.15     32.48 o
   7  14   2       16.19        0.00     23.30 o
   8  14   2      302.56      251.39     30.36 o
   9  14   2        8.01       14.12     28.24 o
  -7  15   2        0.58      -45.19     45.19 o
  -6  15   2       30.69       -2.82     43.07 o
  -5  15   2       27.57       38.13     28.24 o
  -4  15   2      271.23      273.28     32.48 o
  -3  15   2       15.28      -26.83     26.83 o
  -2  15   2       52.84       55.78     21.89 o
  -1  15   2        1.63       -9.89     25.42 o
   0  15   2       12.06       61.43     28.24 o
   1  15   2       58.88       16.95     24.01 o
   2  15   2        1.82      -10.59     21.89 o
   3  15   2      100.71       68.49     23.30 o
   4  15   2       72.69      132.75     29.66 o
   5  15   2       96.05       98.15     32.48 o
   6  15   2       17.78       -4.24     30.36 o
   7  15   2        3.32      -29.66     33.19 o
   8  15   2       23.53      -10.59     39.54 o
  -5  16   2      115.56       60.02     30.36 o
  -4  16   2      223.17      273.98     57.20 o
  -3  16   2      133.95      127.10     48.02 o
  -2  16   2       81.13      124.27     45.19 o
  -1  16   2      143.16      132.75     41.66 o
   0  16   2      223.56      182.18     38.13 o
 -21   1   3      245.35      244.33     26.13 o
 -20   1   3       96.10       72.71     13.69 o
 -19   1   3       73.63       66.28     15.18 o
 -18   1   3       76.01       73.37      6.99 o
 -17   1   3       42.49       42.47      6.43 o
 -16   1   3        0.01        0.52      5.73 o
 -15   1   3      400.97      419.23     19.77 o
 -14   1   3      357.98      373.93     11.30 o
 -13   1   3      997.07     1040.89     12.46 o
 -12   1   3      230.36      211.97      5.49 o
 -11   1   3      726.11      742.36     13.78 o
 -10   1   3      405.60      381.78      5.99 o
  -9   1   3     3293.81     3227.86     29.76 o
  -8   1   3     1569.74     1480.35     22.63 o
  -7   1   3       29.79       35.75      3.00 o
  -6   1   3     4079.79     3868.73     80.86 o
  -5   1   3     4787.70     4376.17     36.16 o
  -4   1   3       76.54       53.22      3.39 o
  -3   1   3     2988.07     2957.45     28.19 o
  -2   1   3     5842.07     5247.39     44.91 o
  -1   1   3     5311.65     4716.40     40.63 o
   0   1   3     1615.82     1559.13     14.22 o
   1   1   3      373.96      416.34      4.92 o
   2   1   3      947.53      865.65     12.38 o
   3   1   3     5653.44     5390.05     65.92 o
   4   1   3     8801.74     8604.64     87.18 o
   5   1   3      500.90      565.64     16.60 o
   6   1   3       12.54       19.89      8.83 o
   7   1   3     2174.72     2123.45     24.78 o
   8   1   3       63.65       45.00      3.53 o
   9   1   3     2156.48     2102.82     22.36 o
  10   1   3       34.87       34.44      3.22 o
  11   1   3      147.82      150.42      4.72 o
  12   1   3      150.73      150.80      4.72 o
  13   1   3      121.75      112.56      5.65 o
  14   1   3       33.47       39.47      4.22 o
  15   1   3      404.19      399.16     14.12 o
  16   1   3       40.83       40.30      5.42 o
  17   1   3        2.72        4.29      6.23 o
  18   1   3       10.03        9.09      9.08 o
  19   1   3      242.25      242.73     19.34 o
  20   1   3      179.55      221.14     24.92 o
  21   1   3      261.87      259.27     34.25 o
  22   1   3       38.90       18.33     30.01 o
 -21   2   3      148.79      213.95     24.71 o
 -20   2   3      493.00      497.71     20.38 o
 -19   2   3      168.14      158.25     19.42 o
 -18   2   3      527.30      533.22     29.66 o
 -17   2   3       57.39       49.55      6.49 o
 -16   2   3        4.25       15.78      5.73 o
 -15   2   3      867.37      884.66     12.67 o
 -14   2   3     1838.71     1896.15     20.92 o
 -13   2   3      354.89      339.13      7.06 o
 -12   2   3        0.41        4.57      6.35 o
 -11   2   3      298.59      343.06      6.23 o
 -10   2   3      134.56      117.01      4.22 o
  -9   2   3     8921.89     8977.57     75.11 o
  -8   2   3     1798.92     1711.87     17.25 o
  -7   2   3     3227.94     3092.22     28.79 o
  -6   2   3      407.07      383.21      5.49 o
  -5   2   3       23.65       31.92      2.87 o
  -4   2   3      134.64      102.84     11.65 o
  -3   2   3     5863.35     5546.11     49.51 o
  -2   2   3     5138.45     4711.56     42.71 o
  -1   2   3     5726.87     5409.83     48.50 o
   0   2   3      198.03      160.69      3.50 o
   1   2   3     1926.04     2000.66     20.28 o
   2   2   3    15145.54    15074.21    132.16 o
   3   2   3     2364.11     2255.98     22.04 o
   4   2   3     3959.69     3869.58     39.69 o
   5   2   3     1014.66      918.40     12.02 o
   6   2   3      391.43      460.15      7.17 o
   7   2   3        8.50        6.56      4.24 o
   8   2   3    11575.35    11899.08    166.86 o
   9   2   3      579.04      529.44      9.50 o
  10   2   3     7047.74     7195.06     69.68 o
  11   2   3       25.69       16.29      3.93 o
  12   2   3      566.88      557.53     10.16 o
  13   2   3       83.39       81.60     12.36 o
  14   2   3     2606.43     2737.80     32.53 o
  15   2   3      188.31      179.91     12.36 o
  16   2   3        0.49        1.31      5.28 o
  17   2   3      354.90      350.45     24.01 o
  18   2   3      316.84      295.64     15.54 o
  19   2   3      859.04      919.15     44.85 o
  20   2   3      561.27      591.11     26.09 o
  21   2   3      333.52      315.68     28.83 o
  23   2   3       24.75      -24.01     37.42 o
 -22   3   3      396.40      451.25     51.55 o
 -21   3   3       46.66       17.65     19.06 o
 -20   3   3      451.30      470.80     25.07 o
 -19   3   3      265.00      314.22     18.15 o
 -18   3   3      218.61      202.45     12.55 o
 -17   3   3      375.98      370.43     12.71 o
 -16   3   3      645.91      666.20     12.23 o
 -15   3   3       59.41       60.85      5.93 o
 -14   3   3       76.40       92.27      5.93 o
 -13   3   3     2927.29     3062.29     31.75 o
 -12   3   3      726.71      788.05     11.16 o
 -11   3   3      429.79      466.99     13.07 o
 -10   3   3     2284.21     2332.86     23.75 o
  -9   3   3     1290.34     1271.09     21.91 o
  -8   3   3     2070.43     1936.99     21.14 o
  -7   3   3     3140.07     3113.12     30.49 o
  -6   3   3      181.89      182.96      3.90 o
  -5   3   3     1335.11     1294.72     15.40 o
  -4   3   3     1272.91     1188.25     13.25 o
  -3   3   3      385.54      408.10      7.06 o
  -2   3   3     2734.71     2540.15     26.78 o
  -1   3   3     3265.39     3288.90     32.60 o
   0   3   3     3803.96     3776.23     35.04 o
   1   3   3     6937.88     6500.35     59.28 o
   2   3   3      956.05     1000.21     13.43 o
   3   3   3      233.08      204.40      4.59 o
   4   3   3      535.28      492.84      7.45 o
   5   3   3     1943.96     1984.97     39.27 o
   6   3   3      305.47      264.76      4.70 o
   7   3   3      784.06      807.56     18.02 o
   8   3   3      606.90      638.06      9.54 o
   9   3   3     9901.55    10208.70    135.15 o
  10   3   3     1002.75     1111.08     13.90 o
  11   3   3     1069.61     1168.42     14.63 o
  12   3   3      324.73      327.87     20.13 o
  13   3   3      103.51      103.35      7.06 o
  14   3   3       80.86       87.99      5.74 o
  15   3   3      122.28      132.23      6.32 o
  16   3   3       13.53       10.14     10.24 o
  17   3   3      532.15      485.85     49.44 o
  18   3   3       82.57       77.93     12.17 o
  19   3   3      266.73      299.07     20.50 o
  20   3   3      253.32      264.78     18.80 o
  21   3   3        4.78       28.50     17.08 o
  22   3   3        7.75       40.25     36.01 o
  23   3   3        3.19      -16.24     36.01 o
 -23   4   3        4.43      -11.30     28.95 o
 -22   4   3        7.08      -14.12     29.66 o
 -21   4   3       20.32        3.53     19.77 o
 -20   4   3        1.62      -23.72    113.32 o
 -19   4   3        4.47       33.49     82.61 o
 -18   4   3      310.09      354.22     26.48 o
 -17   4   3       53.75       38.82     11.43 o
 -16   4   3       64.16       58.26     10.94 o
 -15   4   3        0.06       -0.24      6.62 o
 -14   4   3        1.14       13.91     16.59 o
 -13   4   3       54.57       48.76      5.93 o
 -12   4   3       39.11       26.62      5.22 o
 -11   4   3     2333.96     2401.10     28.03 o
 -10   4   3       83.68       83.77      8.83 o
  -9   4   3      183.59      207.61      5.73 o
  -8   4   3     5034.19     5227.20     70.17 o
  -7   4   3      169.89      157.65      4.92 o
  -6   4   3        4.36       10.64      2.87 o
  -5   4   3      142.22      164.87      8.83 o
  -4   4   3      724.45      817.08     11.46 o
  -3   4   3      220.07      212.94      4.49 o
  -2   4   3      119.60      127.75      6.00 o
  -1   4   3     3222.72     3193.45     31.56 o
   0   4   3     4291.46     4354.51     42.41 o
   1   4   3       35.80       40.01      2.87 o
   2   4   3       58.17       36.32      2.71 o
   3   4   3      749.53      776.81     10.16 o
   4   4   3      602.50      515.49      7.30 o
   5   4   3       43.96       60.65      7.41 o
   6   4   3       53.03       83.01     10.24 o
   7   4   3      761.24      729.52      9.82 o
   8   4   3     2568.57     2650.70     86.31 o
   9   4   3      564.76      641.68     10.70 o
  10   4   3     1204.99     1251.04     26.85 o
  11   4   3        3.19        8.47      4.90 o
  12   4   3      178.24      165.20      6.72 o
  13   4   3      679.03      679.19     12.40 o
  14   4   3       73.57       68.58      6.25 o
  15   4   3        0.03       -5.98      5.98 o
  16   4   3      111.16      129.26     18.71 o
  17   4   3      117.38       93.67     10.91 o
  18   4   3       24.90       33.87     14.83 o
  19   4   3        0.10        3.27     13.54 o
  20   4   3        0.00        7.24     15.17 o
  21   4   3      362.78      382.75     32.48 o
  22   4   3      166.51      281.74     40.25 o
 -22   5   3       36.09       45.19     29.66 o
 -21   5   3        4.11        6.35     24.71 o
 -20   5   3       13.53       12.00     23.30 o
 -19   5   3      186.80      160.73     82.97 o
 -18   5   3      402.18      412.13     31.07 o
 -17   5   3      158.26      167.34     17.60 o
 -16   5   3       86.40       61.90     81.91 o
 -15   5   3       33.47       48.76     17.65 o
 -14   5   3      309.34      295.67     12.71 o
 -13   5   3      367.94      342.17      9.50 o
 -12   5   3      539.42      554.85     10.16 o
 -11   5   3       18.06       28.45     13.06 o
 -10   5   3      179.97      179.67      9.53 o
  -9   5   3      112.11      116.60      5.08 o
  -8   5   3      601.51      571.58     18.01 o
  -7   5   3      128.46      158.34      5.54 o
  -6   5   3     1007.07      953.76     14.75 o
  -5   5   3      986.08     1010.58     16.25 o
  -4   5   3     1644.30     1690.29     20.15 o
  -3   5   3      470.69      521.47      8.14 o
  -2   5   3    10859.01    11416.43    128.42 o
  -1   5   3      601.72      613.80      8.45 o
   0   5   3       11.29        2.61      2.99 o
   1   5   3     4922.23     5273.22     53.57 o
   2   5   3      813.60      619.45      8.49 o
   3   5   3     6764.68     7062.78     71.47 o
   4   5   3     2738.72     2540.99     45.65 o
   5   5   3        0.41        5.14      2.71 o
   6   5   3      766.13      688.87     17.31 o
   7   5   3        8.40        5.41      4.42 o
   8   5   3      545.81      550.74     10.95 o
   9   5   3     1286.01     1369.05     32.15 o
  10   5   3       42.58       46.10     13.42 o
  11   5   3      136.77      143.24     12.00 o
  12   5   3      129.94      140.88      7.26 o
  13   5   3        0.00        3.89      6.62 o
  14   5   3      220.78      214.88      8.80 o
  15   5   3       39.17       30.36      9.18 o
  16   5   3       63.52       53.66     12.00 o
  17   5   3       39.27       36.01     12.00 o
  18   5   3        7.59       17.65     14.12 o
  19   5   3      120.68      140.52     16.24 o
  20   5   3      126.94       98.15     23.30 o
  21   5   3        0.44       19.06     39.54 o
  22   5   3        0.41      -42.36     43.78 o
 -21   6   3        0.59        5.65     31.07 o
 -20   6   3        2.75      -12.71     19.77 o
 -19   6   3        2.97       -2.12     16.24 o
 -18   6   3       98.23      126.43     19.59 o
 -17   6   3        0.53        3.42     20.34 o
 -16   6   3       10.03       11.77     34.60 o
 -15   6   3        0.91       -5.01     25.77 o
 -14   6   3       17.33       25.16     11.30 o
 -13   6   3       55.72       40.30      5.99 o
 -12   6   3        3.77        8.98      5.22 o
 -11   6   3      331.93      326.07      7.44 o
 -10   6   3       83.46       79.90      7.41 o
  -9   6   3      190.82      191.63      7.06 o
  -8   6   3        0.73       -2.47      3.49 o
  -7   6   3      149.87      167.41      5.08 o
  -6   6   3      567.73      565.50      9.73 o
  -5   6   3     4283.67     4238.83     48.88 o
  -4   6   3       18.36       19.42      8.47 o
  -3   6   3        0.01       -3.04      6.00 o
  -2   6   3      730.44      739.00     11.50 o
  -1   6   3       77.95       88.72      4.35 o
   0   6   3      626.10      608.31     21.90 o
   1   6   3       15.95       25.89      3.49 o
   2   6   3        0.18       -0.71      3.00 o
   3   6   3     1100.58     1025.38     13.46 o
   4   6   3     2140.23     1968.64     49.86 o
   5   6   3       42.84       33.65      3.53 o
   6   6   3      466.82      483.37      8.10 o
   7   6   3       56.94       60.76      8.47 o
   8   6   3      682.61      737.81     21.90 o
   9   6   3       49.35       63.36     16.24 o
  10   6   3      280.54      301.34      8.21 o
  11   6   3       22.19       19.69      5.38 o
  12   6   3       33.61       34.22      6.89 o
  13   6   3       13.68        9.44      6.89 o
  14   6   3      314.34      358.03     12.71 o
  15   6   3       19.30        4.94     10.59 o
  16   6   3       62.83       70.61     11.30 o
  17   6   3        7.34       12.00     13.42 o
  18   6   3      135.36      103.09     15.53 o
  19   6   3        1.77       -2.12     17.65 o
  20   6   3       48.30       57.90     43.78 o
  21   6   3       51.97       85.44     47.31 o
 -21   7   3       12.01      -51.54     51.54 o
 -20   7   3       50.08       35.30     31.07 o
 -19   7   3       81.95       42.37     26.13 o
 -18   7   3       10.90       11.30     20.48 o
 -17   7   3       12.14       18.17     34.95 o
 -16   7   3       21.77       11.08     86.49 o
 -15   7   3      121.35      106.47     48.72 o
 -14   7   3      120.04      129.54     32.83 o
 -13   7   3      321.75      313.91      8.64 o
 -12   7   3        5.44        2.24      6.71 o
 -11   7   3      666.65      692.88     15.89 o
 -10   7   3      771.72      891.50     15.54 o
  -9   7   3       10.53       19.17      3.99 o
  -8   7   3      137.56      144.93      5.42 o
  -7   7   3      531.35      544.68      9.65 o
  -6   7   3       79.53       76.85      6.81 o
  -5   7   3       49.21       61.70      5.65 o
  -4   7   3      812.55      816.64     25.08 o
  -3   7   3       39.49       29.51      4.94 o
  -2   7   3      463.11      486.42      8.62 o
  -1   7   3      511.16      490.83     13.77 o
   0   7   3     1524.98     1588.32     57.61 o
   1   7   3      178.06      173.00      5.23 o
   2   7   3       59.97       72.05      3.99 o
   3   7   3      599.04      658.92     16.60 o
   4   7   3      794.17      764.43     10.84 o
   5   7   3       98.41      101.98      7.41 o
   6   7   3      862.26      856.14     20.49 o
   7   7   3      427.94      422.49      8.47 o
   8   7   3      270.53      268.92      7.77 o
   9   7   3     1174.57     1195.27     18.05 o
  10   7   3        0.40        7.65      6.20 o
  11   7   3       12.76       30.87      7.06 o
  12   7   3      195.28      177.90     28.25 o
  13   7   3       94.33       96.03      7.06 o
  14   7   3       30.33       19.77      7.77 o
  15   7   3       41.98       47.31     12.00 o
  16   7   3       12.27       31.77     12.00 o
  17   7   3       42.62       28.24     17.65 o
  18   7   3       79.37      128.51     27.54 o
  19   7   3      172.28      242.20     26.83 o
  20   7   3        3.02      -41.66     41.66 o
 -19   8   3        0.12       14.83     24.71 o
 -18   8   3       21.12       37.42     28.95 o
 -17   8   3       35.36       49.43     18.36 o
 -16   8   3       18.34       57.19     18.36 o
 -15   8   3       46.88       72.54     48.01 o
 -14   8   3      116.27       77.04     18.17 o
 -13   8   3        0.29        7.68      9.85 o
 -12   8   3       25.36       19.55      4.72 o
 -11   8   3        0.01        0.79      4.59 o
 -10   8   3       38.37       29.73      8.83 o
  -9   8   3      344.86      311.29      9.23 o
  -8   8   3      444.22      482.88     18.36 o
  -7   8   3       22.06       12.71      6.78 o
  -6   8   3      474.84      415.00     10.83 o
  -5   8   3     1119.48     1178.27     18.23 o
  -4   8   3       96.84      103.92      4.00 o
  -3   8   3      922.89      924.20     25.08 o
  -2   8   3      120.57      141.45     14.83 o
  -1   8   3        0.42        7.77     11.65 o
   0   8   3       86.22      106.08      5.54 o
   1   8   3      536.34      534.86     10.24 o
   2   8   3      351.68      367.77      7.63 o
   3   8   3      423.19      436.97     10.59 o
   4   8   3      925.30      919.44     31.09 o
   5   8   3      509.05      474.31     19.07 o
   6   8   3        0.39        5.52      3.21 o
   7   8   3       30.26       29.14      4.59 o
   8   8   3       22.17       15.53      4.94 o
   9   8   3     1568.32     1648.99     25.00 o
  10   8   3      426.63      426.61     10.16 o
  11   8   3        0.05        0.00      7.06 o
  12   8   3      120.92      100.97      7.77 o
  13   8   3      373.58      334.03     12.01 o
  14   8   3      229.93      227.38     17.65 o
  15   8   3       14.65       32.48     14.83 o
  16   8   3       18.93       24.71     22.59 o
  17   8   3        1.99       21.89     21.18 o
  18   8   3        9.40      -21.18     27.54 o
  19   8   3        6.70      -27.54     27.54 o
 -18   9   3       12.59      -31.77     35.30 o
 -17   9   3       19.09       44.48     27.54 o
 -16   9   3       10.88      -21.89     21.89 o
 -15   9   3       50.66       -0.71     25.42 o
 -14   9   3      127.71      107.43     36.72 o
 -13   9   3       14.02        9.72     15.42 o
 -12   9   3        1.77       -8.08     53.31 o
 -11   9   3      236.75      208.83      9.23 o
 -10   9   3      294.79      324.44      9.73 o
  -9   9   3     1388.04     1448.89     37.10 o
  -8   9   3       61.11       78.42      9.14 o
  -7   9   3      678.31      717.93     16.28 o
  -6   9   3      370.62      417.44     10.95 o
  -5   9   3      728.24      703.58     14.46 o
  -4   9   3       51.59       58.40      7.70 o
  -3   9   3       91.76       79.79      5.21 o
  -2   9   3      985.84      945.01     16.07 o
  -1   9   3      516.43      588.28     22.60 o
   0   9   3      100.48      117.02     10.94 o
   1   9   3       60.59       66.86      5.75 o
   2   9   3     1408.87     1443.20     19.79 o
   3   9   3      407.70      431.01      9.53 o
   4   9   3      127.96      106.74     12.00 o
   5   9   3       38.88       47.86      6.73 o
   6   9   3      588.64      592.13     12.90 o
   7   9   3     1362.45     1492.86     23.89 o
   8   9   3      879.51      838.50     19.78 o
   9   9   3      101.41      108.03     11.30 o
  10   9   3      130.24      117.22     11.30 o
  11   9   3      125.31      143.34     10.59 o
  12   9   3      244.69      234.44     13.42 o
  13   9   3       11.96       19.77     11.30 o
  14   9   3        3.56       -4.94     14.83 o
  15   9   3        6.81      -24.01     27.54 o
  16   9   3       32.34       49.43     24.01 o
  17   9   3       88.70       42.37     28.95 o
  18   9   3       50.48      -27.54     27.54 o
  19   9   3       29.75       14.12     43.07 o
 -16  10   3        0.08      -30.36     30.36 o
 -15  10   3        9.19       91.08     32.48 o
 -14  10   3       37.97       27.54     25.42 o
 -13  10   3        1.62      -11.30     23.30 o
 -12  10   3       35.27       61.50     73.43 o
 -11  10   3      263.37      249.46     18.18 o
 -10  10   3      363.59      364.45     18.71 o
  -9  10   3       22.55       -2.75     38.48 o
  -8  10   3     1106.86     1225.58     25.05 o
  -7  10   3      388.97      372.79     18.71 o
  -6  10   3      124.10      131.23     18.36 o
  -5  10   3     1009.42      994.48     19.81 o
  -4  10   3      658.17      725.68     17.66 o
  -3  10   3       27.47       22.51     14.83 o
  -2  10   3       57.46       47.35      5.68 o
  -1  10   3     1568.81     1541.39     27.91 o
   0  10   3      711.69      778.15     14.08 o
   1  10   3     1616.59     1614.44     21.97 o
   2  10   3      238.51      229.88      7.29 o
   3  10   3        8.29       16.49      5.35 o
   4  10   3       12.85       24.52     16.95 o
   5  10   3      127.14      115.75      8.34 o
   6  10   3      812.32      834.21     17.41 o
   7  10   3       24.93       22.93      7.41 o
   8  10   3       72.19       72.02     12.71 o
   9  10   3      947.27     1012.97     24.72 o
  10  10   3      465.76      471.05     17.66 o
  11  10   3        0.19        7.77     10.59 o
  12  10   3       95.98       73.43     12.71 o
  13  10   3      331.77      302.24     24.01 o
  14  10   3      121.98      151.11     30.36 o
  15  10   3        0.38       26.83     30.36 o
  16  10   3       72.24       21.89     32.48 o
  17  10   3      254.28      304.35     45.90 o
  18  10   3       22.95       24.01     50.13 o
 -14  11   3       43.02      -26.83     33.89 o
 -13  11   3       34.13       33.19     27.54 o
 -12  11   3      163.60      149.70     21.89 o
 -11  11   3      179.58      173.00     25.42 o
 -10  11   3       72.02       43.07     13.42 o
  -9  11   3      363.42      343.91     15.54 o
  -8  11   3        8.86        0.71     14.83 o
  -7  11   3      980.88      981.42     44.15 o
  -6  11   3        1.73        4.94      8.99 o
  -5  11   3        4.42        9.89      9.18 o
  -4  11   3      386.80      376.80     13.73 o
  -3  11   3      688.28      682.87     30.72 o
  -2  11   3      255.02      274.68     14.48 o
  -1  11   3     1487.75     1606.85     23.66 o
   0  11   3      451.78      462.16     10.97 o
   1  11   3      619.72      641.07     12.67 o
   2  11   3      464.55      413.63     10.45 o
   3  11   3      679.38      673.70     12.73 o
   4  11   3     1607.70     1738.73     26.92 o
   5  11   3      389.71      367.60     12.26 o
   6  11   3      110.79       93.21     10.59 o
   7  11   3       44.14       52.96     12.00 o
   8  11   3       21.38       10.59     11.30 o
   9  11   3      325.37      313.54     16.24 o
  10  11   3        2.53       -9.89     14.12 o
  11  11   3      348.35      334.73     20.48 o
  12  11   3       19.31       -2.82     21.89 o
  13  11   3      211.54      210.43     32.48 o
  14  11   3       55.90       57.19     29.66 o
  15  11   3        5.12        9.89     43.78 o
  16  11   3      308.23      257.75     41.66 o
 -13  12   3        2.92      -50.13     50.13 o
 -12  12   3       28.04        7.77     43.07 o
 -11  12   3      259.63      305.76     33.19 o
 -10  12   3       32.35       42.36     21.18 o
  -9  12   3        0.85        9.18     16.95 o
  -8  12   3        0.30       -8.47     15.53 o
  -7  12   3      464.11      471.05     22.60 o
  -6  12   3       10.85       37.42     14.83 o
  -5  12   3     1143.76     1050.13     69.94 o
  -4  12   3      200.91      174.08     11.73 o
  -3  12   3      244.22      252.84     27.89 o
  -2  12   3       26.74       19.60     11.08 o
  -1  12   3      876.52      950.58    104.19 o
   0  12   3      483.53      498.82     17.66 o
   1  12   3      328.58      366.02     12.23 o
   2  12   3      989.71     1044.64     20.19 o
   3  12   3       30.74       34.16     15.18 o
   4  12   3        7.19       10.01      8.64 o
   5  12   3        0.17        1.71      9.72 o
   6  12   3     1763.65     1908.62     37.45 o
   7  12   3       18.81       18.36     15.53 o
   8  12   3      780.92      800.96     26.84 o
   9  12   3        1.62       -7.06     18.36 o
  10  12   3      141.80      127.10     19.07 o
  11  12   3        0.53        5.65     28.95 o
  12  12   3      211.38      246.44     29.66 o
  13  12   3       51.76        7.77     33.89 o
 -11  13   3        8.43      -20.48     42.36 o
 -10  13   3      155.58      206.19     50.84 o
  -9  13   3       80.81       67.08     31.07 o
  -8  13   3       87.25       83.32     18.36 o
  -7  13   3      209.61      182.18     19.07 o
  -6  13   3        7.76       18.36     17.65 o
  -5  13   3      108.27      137.69     19.77 o
  -4  13   3       72.38       60.02     14.83 o
  -3  13   3      619.64      601.74     21.89 o
  -2  13   3       99.97      108.74     16.24 o
  -1  13   3      482.85      479.53     20.48 o
   0  13   3        4.67      -15.53     15.53 o
   1  13   3       16.42      -14.83     14.83 o
   2  13   3      221.62      222.43     19.07 o
   3  13   3       27.25       39.82     10.68 o
   4  13   3     1049.44     1113.47     26.49 o
   5  13   3      427.53      495.54     17.30 o
   6  13   3      434.98      444.62     18.32 o
   7  13   3      150.34      151.38     18.01 o
   8  13   3       48.62       16.95     21.89 o
   9  13   3       70.91      125.68     23.30 o
  10  13   3      409.07      469.62     56.50 o
  11  13   3       91.29       38.13     37.42 o
  -9  14   3       10.88      -39.54     39.54 o
  -8  14   3        1.99      -21.89     21.89 o
  -7  14   3       25.57       31.77     26.83 o
  -6  14   3      170.79      195.60     21.18 o
  -5  14   3       16.86       -9.18     18.36 o
  -4  14   3        0.69       35.30     16.95 o
  -3  14   3       73.97       21.18     14.12 o
  -2  14   3       77.90       70.61     15.53 o
  -1  14   3      133.52      132.75     17.65 o
   0  14   3      167.56      192.07     19.07 o
   1  14   3       31.64       53.66     17.65 o
   2  14   3       19.66       22.59     14.12 o
   3  14   3       67.78       55.08     16.95 o
   4  14   3       58.89       53.66     22.59 o
   5  14   3       27.09      -23.30     23.30 o
   6  14   3       79.91       67.08     26.83 o
   7  14   3      115.89      200.53     26.83 o
   8  14   3       37.69       69.20     29.66 o
   9  14   3      181.52      148.11     25.13 o
  -7  15   3       29.13      -45.90     45.90 o
  -6  15   3       21.65      -17.65     31.07 o
  -5  15   3       16.47       22.59     40.95 o
  -4  15   3      142.15      158.17     31.07 o
  -3  15   3      270.13      245.03     31.78 o
  -2  15   3       54.47       12.71     28.95 o
  -1  15   3      251.65      242.91     32.48 o
   0  15   3        5.72      -14.12     24.71 o
   1  15   3        1.41      -25.42     25.42 o
   2  15   3      434.23      264.82     38.13 o
   3  15   3       29.06      -21.18     42.36 o
   4  15   3      114.51      134.16     34.60 o
   5  15   3      277.30      300.11     52.26 o
   6  15   3        4.60        9.18     27.54 o
   7  15   3       25.63      -17.65     40.95 o
  -4  16   3      183.40      257.03     50.84 o
  -3  16   3        1.92       43.78     38.13 o
  -2  16   3       15.89        1.41     33.19 o
  -1  16   3      141.56      173.70     39.54 o
 -21   0   4      205.65      212.55     36.01 o
 -20   0   4       58.87       81.20     21.18 o
 -19   0   4        0.35        2.82     19.77 o
 -18   0   4      185.67      189.24     12.00 o
 -17   0   4       20.06       13.42      9.89 o
 -16   0   4       33.35       29.66      9.89 o
 -15   0   4     2214.48     2312.96     38.88 o
 -14   0   4        5.97       16.95      7.77 o
 -13   0   4      235.86      230.21      9.89 o
 -12   0   4      738.47      765.03     15.54 o
 -11   0   4        1.50       14.83      6.35 o
 -10   0   4      550.84      579.21     12.01 o
  -9   0   4      633.03      555.25     11.30 o
  -8   0   4     2806.79     2790.84     37.51 o
  -7   0   4      126.30      110.16      4.94 o
  -6   0   4      118.84       95.33      4.94 o
  -5   0   4      624.32      674.09     10.60 o
  -4   0   4     1274.21     1044.62     15.56 o
  -3   0   4     2208.25     2138.52     29.04 o
  -2   0   4     6666.87     6096.25     75.64 o
  -1   0   4     1166.02     1286.20     19.10 o
   0   0   4    14486.87    12814.88    151.26 o
   1   0   4     1345.44     1520.81     21.23 o
   2   0   4    13753.46    12643.13    145.70 o
   3   0   4      686.04      796.53     13.43 o
   4   0   4     4853.75     4510.97     59.68 o
   5   0   4      136.35      117.93      4.94 o
   6   0   4     1498.18     1271.50     19.80 o
   7   0   4       53.69       45.90      4.24 o
   8   0   4    12813.12    13796.25    202.72 o
   9   0   4      644.18      629.43     14.84 o
  10   0   4     6303.15     6512.69     96.46 o
  11   0   4        1.96        0.71      6.35 o
  12   0   4      418.42      421.64     12.71 o
  13   0   4      646.15      675.26     16.95 o
  14   0   4      238.25      243.63     10.59 o
  15   0   4      210.18      199.84     11.30 o
  16   0   4      831.94      873.07     21.19 o
  17   0   4       84.94       75.55      9.89 o
  18   0   4      455.31      504.24     42.37 o
  19   0   4       39.91       59.31     30.36 o
  20   0   4      841.62      905.50     52.97 o
  21   0   4       79.13       61.43     40.95 o
 -21   1   4       15.67       17.95     34.95 o
 -20   1   4     1294.18     1464.37     49.45 o
 -19   1   4       56.30       39.93     11.86 o
 -18   1   4      113.40      112.68      8.99 o
 -17   1   4        2.63       -6.35      8.83 o
 -16   1   4      848.56      900.90     13.46 o
 -15   1   4      335.34      333.02      7.94 o
 -14   1   4        7.39        2.82      8.47 o
 -13   1   4      496.84      528.01      8.73 o
 -12   1   4      589.25      617.72      9.23 o
 -11   1   4       73.33       68.02      5.22 o
 -10   1   4     5270.12     5445.38     50.37 o
  -9   1   4     1680.39     1638.82     17.74 o
  -8   1   4    12753.89    13336.73    112.55 o
  -7   1   4       15.96       28.92      4.24 o
  -6   1   4        2.48        1.03      3.53 o
  -5   1   4     1191.81     1133.28     15.55 o
  -4   1   4      651.17      603.91      7.64 o
  -3   1   4      516.52      558.54      6.94 o
  -2   1   4      925.36      910.37     10.00 o
  -1   1   4     1740.71     1619.68     21.24 o
   0   1   4     4775.62     4636.65     40.43 o
   1   1   4     2038.65     1882.49     18.45 o
   2   1   4     1323.86     1311.97     13.48 o
   3   1   4      787.27      770.15      9.50 o
   4   1   4      661.33      613.38      7.95 o
   5   1   4       48.17       68.36      4.92 o
   6   1   4      586.85      578.30      9.18 o
   7   1   4      109.27      137.34      9.89 o
   8   1   4     1664.62     1874.78     46.67 o
   9   1   4      423.32      417.17      7.96 o
  10   1   4      819.62      841.12     13.75 o
  11   1   4        1.95       -1.22      4.90 o
  12   1   4      524.02      522.77     10.69 o
  13   1   4     1740.01     1830.01     24.45 o
  14   1   4       41.73       44.98      6.00 o
  15   1   4     1355.49     1405.10     22.53 o
  16   1   4       13.92       -6.27     17.65 o
  17   1   4       37.86       33.30      8.14 o
  18   1   4        0.72      -12.17     20.90 o
  19   1   4        5.22       41.70     22.22 o
  20   1   4       46.52       49.07     34.25 o
  21   1   4       58.16       67.78     24.96 o
  22   1   4        1.18        6.70     26.78 o
  23   1   4        3.22       39.54     43.78 o
 -21   2   4      216.66      188.54     26.13 o
 -20   2   4       24.31       -2.34     16.39 o
 -19   2   4      128.17      103.63     15.61 o
 -18   2   4        9.31        1.72     10.15 o
 -17   2   4        6.98        9.53      5.99 o
 -16   2   4      180.02      162.65      6.43 o
 -15   2   4       44.20       34.26      5.99 o
 -14   2   4       78.09       81.91      7.77 o
 -13   2   4       37.13       37.62      4.72 o
 -12   2   4      460.16      482.09      7.99 o
 -11   2   4      152.52      142.66      4.49 o
 -10   2   4      186.39      177.72      4.59 o
  -9   2   4     2711.15     2526.92     26.46 o
  -8   2   4      264.07      292.17      5.75 o
  -7   2   4      682.98      643.57      8.95 o
  -6   2   4     1120.78     1137.99     15.90 o
  -5   2   4     1919.02     1604.09     17.21 o
  -4   2   4      532.69      511.08      7.23 o
  -3   2   4     1775.58     1585.89     23.00 o
  -2   2   4     1500.94     1381.85     13.75 o
  -1   2   4      393.81      310.50      5.00 o
   0   2   4    11692.51    11055.88     94.85 o
   1   2   4      192.51      223.73      4.22 o
   2   2   4     1062.83     1050.55     12.38 o
   3   2   4      764.51      732.21      8.74 o
   4   2   4      491.73      509.09      7.13 o
   5   2   4     3067.91     2814.49     37.90 o
   6   2   4     2440.77     2564.33     30.22 o
   7   2   4      503.09      535.64      9.14 o
   8   2   4     3368.47     3501.30     37.09 o
   9   2   4     3729.77     3743.77     40.15 o
  10   2   4      108.24      108.74      5.54 o
  11   2   4       95.70       97.26      5.99 o
  12   2   4     2829.23     3028.25     33.95 o
  13   2   4      929.98      974.11     23.31 o
  14   2   4       41.81       47.25      6.81 o
  15   2   4        5.48      -10.55     12.71 o
  16   2   4     1339.26     1379.09     75.25 o
  17   2   4        3.66       -3.33     21.18 o
  18   2   4       10.46       33.93     25.77 o
  19   2   4      112.18      140.63     19.15 o
  20   2   4      782.48      808.23     75.22 o
  21   2   4        5.59      -22.06     29.66 o
  22   2   4      809.79      744.25     90.41 o
  23   2   4        9.18       23.30     46.60 o
 -22   3   4      259.96      202.66     31.07 o
 -21   3   4       25.05       26.83     26.83 o
 -20   3   4       92.34       95.16     15.17 o
 -19   3   4       73.87       48.49     15.16 o
 -18   3   4      100.49       88.56     14.22 o
 -17   3   4      209.82      216.08     14.48 o
 -16   3   4      456.69      439.73      9.73 o
 -15   3   4        1.77        7.86      6.00 o
 -14   3   4        1.87        6.15      5.22 o
 -13   3   4      664.50      648.57     24.72 o
 -12   3   4     1306.46     1341.61     15.97 o
 -11   3   4       55.86       57.74      4.72 o
 -10   3   4      199.62      211.47      8.47 o
  -9   3   4       40.74       28.48      6.71 o
  -8   3   4     1853.78     1869.33     21.25 o
  -7   3   4     1756.53     1661.51     26.87 o
  -6   3   4     1504.83     1432.83     29.34 o
  -5   3   4     1984.48     1924.39     22.56 o
  -4   3   4       51.00       28.95      2.71 o
  -3   3   4       96.56       62.70      6.71 o
  -2   3   4      626.43      526.00      7.77 o
  -1   3   4      666.03      712.25      9.15 o
   0   3   4     3464.41     3378.33     32.84 o
   1   3   4     1110.06     1116.64     12.74 o
   2   3   4      989.98      925.12     16.61 o
   3   3   4        1.16        1.77      3.00 o
   4   3   4       83.60      110.35      9.53 o
   5   3   4       20.85        4.35      5.65 o
   6   3   4     1374.86     1417.70     16.06 o
   7   3   4     1318.05     1352.38     15.56 o
   8   3   4     4294.84     4323.67    114.41 o
   9   3   4     2079.50     2134.92     24.27 o
  10   3   4      248.90      264.57      7.27 o
  11   3   4        0.38        1.35      4.53 o
  12   3   4      332.27      309.69      7.90 o
  13   3   4     1031.48     1042.28     16.21 o
  14   3   4       26.19       24.01      6.17 o
  15   3   4       61.57       48.89      6.25 o
  16   3   4      101.68      107.36      8.07 o
  17   3   4       95.52       80.89     22.95 o
  18   3   4        0.21        5.70     11.93 o
  19   3   4      355.46      315.30     40.96 o
  20   3   4       16.59        7.16     40.25 o
  21   3   4      401.55      346.08     29.31 o
  22   3   4       16.61       86.14     38.13 o
  23   3   4        2.13       -8.47     36.01 o
 -23   4   4        0.25       23.30     48.72 o
 -22   4   4       28.71        1.41     26.83 o
 -21   4   4       45.31      102.38     28.95 o
 -20   4   4       65.42       94.31     82.97 o
 -19   4   4      154.13      102.77    112.63 o
 -18   4   4      495.94      492.47     91.46 o
 -17   4   4       75.57       71.15     15.49 o
 -16   4   4      139.04      138.48      8.62 o
 -15   4   4      627.50      617.00     13.26 o
 -14   4   4       53.16       78.70      7.58 o
 -13   4   4      100.68      105.37      6.78 o
 -12   4   4      574.24      536.08     10.35 o
 -11   4   4        0.92        6.22      5.22 o
 -10   4   4      709.23      689.48     10.69 o
  -9   4   4     1240.77     1268.53     37.45 o
  -8   4   4      461.48      453.45      7.96 o
  -7   4   4      666.25      708.21      8.83 o
  -6   4   4      181.80      215.07      4.70 o
  -5   4   4      645.39      649.75      9.66 o
  -4   4   4        2.55        6.08      3.22 o
  -3   4   4        0.14        2.23      3.22 o
  -2   4   4        4.86       -3.53      3.53 o
  -1   4   4      224.27      188.64      4.72 o
   0   4   4     1908.06     2070.74     20.65 o
   1   4   4        6.55        4.44      3.39 o
   2   4   4      293.60      283.05      5.09 o
   3   4   4       75.13       89.99      4.94 o
   4   4   4       22.79       15.81      3.22 o
   5   4   4     1801.81     1879.58     20.80 o
   6   4   4      110.44      111.63      4.94 o
   7   4   4      335.40      379.88     18.01 o
   8   4   4      120.53      125.03     17.30 o
   9   4   4     3326.22     3359.39     66.52 o
  10   4   4      270.01      273.26      5.31 o
  11   4   4       18.46       21.92      6.23 o
  12   4   4        4.02        7.13      7.77 o
  13   4   4     2275.55     2231.96     29.09 o
  14   4   4       75.26       78.09      9.53 o
  15   4   4      267.31      295.99     12.06 o
  16   4   4       46.18       41.30      9.78 o
  17   4   4      283.26      309.51     13.06 o
  18   4   4        4.17        4.00     12.00 o
  19   4   4      160.76      116.60     17.05 o
  20   4   4        0.55      -18.00     18.00 o
  21   4   4       88.27       82.76     19.82 o
 -22   5   4        5.71      -31.77     31.77 o
 -21   5   4       41.17       33.89     24.71 o
 -20   5   4       26.88       37.42     24.01 o
 -19   5   4        0.00        1.71     16.18 o
 -18   5   4        1.86        1.88     22.95 o
 -17   5   4        0.08       13.56     59.31 o
 -16   5   4       31.31       37.69     26.48 o
 -15   5   4        0.21        1.15      7.27 o
 -14   5   4        5.70        8.31      6.43 o
 -13   5   4      531.99      503.91     49.79 o
 -12   5   4       11.30        6.00      5.22 o
 -11   5   4      387.38      397.18     12.01 o
 -10   5   4      299.74      310.66      7.29 o
  -9   5   4      398.05      403.46     13.42 o
  -8   5   4       64.46       61.43      4.17 o
  -7   5   4       92.29      117.13      8.47 o
  -6   5   4      452.87      514.06      8.45 o
  -5   5   4       95.71       79.85      3.72 o
  -4   5   4     1948.62     2007.65     23.44 o
  -3   5   4       95.26      128.47     10.95 o
  -2   5   4      197.09      159.47      6.00 o
  -1   5   4       84.54       81.16      3.90 o
   0   5   4     5529.56     5565.15     53.32 o
   1   5   4       13.16       19.61      4.94 o
   2   5   4     2016.76     2102.92     22.24 o
   3   5   4       26.99       57.90      3.49 o
   4   5   4     1973.07     2090.99     21.21 o
   5   5   4      644.35      616.94     17.66 o
   6   5   4      444.87      493.85     30.72 o
   7   5   4      235.53      251.10     10.24 o
   8   5   4      145.87      143.92      4.59 o
   9   5   4        9.51       13.20     11.65 o
  10   5   4        1.20       -4.09      4.09 o
  11   5   4       47.68       44.53      4.12 o
  12   5   4      179.15      187.08      6.12 o
  13   5   4        0.01        2.63      4.81 o
  14   5   4      184.22      176.53     12.00 o
  15   5   4       10.93       17.65     10.59 o
  16   5   4      144.99      162.41     12.00 o
  17   5   4        3.68       -7.77     12.00 o
  18   5   4      155.57      128.51     16.95 o
  19   5   4       30.36       -7.06     19.06 o
  20   5   4       11.23       57.90     21.89 o
  21   5   4        2.82      -46.60     46.60 o
 -21   6   4       20.44       32.48     31.77 o
 -20   6   4       93.97       81.20     24.71 o
 -19   6   4        2.73       37.31     23.68 o
 -18   6   4        0.32       10.47     18.22 o
 -17   6   4      232.10      214.46     89.68 o
 -16   6   4       32.60       25.87     38.13 o
 -15   6   4      136.39      131.51     12.66 o
 -14   6   4      226.74      209.44      8.75 o
 -13   6   4      110.48       99.52      6.43 o
 -12   6   4      189.60      212.69      9.18 o
 -11   6   4      122.85       96.41      5.88 o
 -10   6   4       19.79       24.67      4.72 o
  -9   6   4       91.98       89.43      5.23 o
  -8   6   4       22.16       19.26      4.41 o
  -7   6   4      202.23      215.20      6.09 o
  -6   6   4      927.99     1034.54     13.96 o
  -5   6   4      134.90      168.25      4.92 o
  -4   6   4      139.05      162.48      4.92 o
  -3   6   4       79.15       81.23      4.05 o
  -2   6   4     1341.36     1428.00     33.22 o
  -1   6   4        9.61        8.21      6.00 o
   0   6   4    10794.38    11343.88    109.83 o
   1   6   4        1.80       13.88      6.35 o
   2   6   4      185.69      202.24      5.43 o
   3   6   4       64.51       51.13      9.18 o
   4   6   4       51.36       39.66      3.50 o
   5   6   4        1.51       14.95      3.22 o
   6   6   4        8.39       17.80      5.65 o
   7   6   4       61.54       57.02      4.69 o
   8   6   4       82.82       97.40      6.32 o
   9   6   4        0.32        1.41     10.94 o
  10   6   4        4.82        6.54     22.24 o
  11   6   4      778.90      779.21     13.59 o
  12   6   4      500.55      489.78     53.32 o
  13   6   4       39.90       42.37      5.65 o
  14   6   4       27.70       36.72      6.35 o
  15   6   4       28.18       26.13     11.30 o
  16   6   4       52.53       46.60     11.30 o
  17   6   4       31.30       24.71     15.53 o
  18   6   4       45.11       29.66     14.12 o
  19   6   4       71.72       96.03     43.07 o
  20   6   4       42.79      115.80     50.84 o
  21   6   4        4.07       35.30     28.95 o
 -20   7   4        5.17       -8.47     28.24 o
 -19   7   4       21.21       36.01     21.89 o
 -18   7   4        1.96       -1.41     23.30 o
 -17   7   4        5.97      -11.14     74.84 o
 -16   7   4        8.40       33.85     63.55 o
 -15   7   4       17.77       12.43     15.47 o
 -14   7   4       31.55       24.27     67.78 o
 -13   7   4       22.95        9.36      5.75 o
 -12   7   4       45.27       42.29     13.06 o
 -11   7   4      307.31      277.23     10.59 o
 -10   7   4      352.82      347.37     13.06 o
  -9   7   4       55.08       51.57      4.72 o
  -8   7   4       81.12       69.59      4.81 o
  -7   7   4      130.68      153.32      5.93 o
  -6   7   4       26.03       21.11      3.72 o
  -5   7   4       15.74       19.96      7.41 o
  -4   7   4      190.61      203.77      9.18 o
  -3   7   4      917.56      949.52     14.08 o
  -2   7   4        2.57       -3.53      4.48 o
  -1   7   4       65.29       60.70      4.81 o
   0   7   4      442.80      548.51      9.15 o
   1   7   4      211.04      224.52      7.06 o
   2   7   4     1016.77     1091.40     22.61 o
   3   7   4      371.63      355.23      8.12 o
   4   7   4     1784.83     1860.08     21.43 o
   5   7   4        0.23        4.59      3.49 o
   6   7   4      272.07      328.95      7.05 o
   7   7   4      402.77      433.10      9.01 o
   8   7   4        0.80        9.10      3.45 o
   9   7   4       64.76       76.10      6.38 o
  10   7   4     1038.17     1092.35     16.88 o
  11   7   4       20.81       23.32     10.59 o
  12   7   4       77.33       81.91      7.06 o
  13   7   4       49.18       57.19      7.77 o
  14   7   4        6.17        2.82      9.18 o
  15   7   4        1.06      -12.00     12.00 o
  16   7   4      223.25      209.02     14.12 o
  17   7   4       29.12      -19.77     21.89 o
  18   7   4       74.17       33.89     25.42 o
  19   7   4      272.04      307.17     49.43 o
  20   7   4       41.27       23.30     31.07 o
 -19   8   4       11.90      -37.42     37.42 o
 -18   8   4       19.11      -16.24     20.48 o
 -17   8   4       19.73       40.25     21.18 o
 -16   8   4       23.82       45.18     31.07 o
 -15   8   4       32.92       -8.25     68.14 o
 -14   8   4      188.63      175.00     75.91 o
 -13   8   4      149.57      130.34     82.97 o
 -12   8   4        3.58        6.13      9.89 o
 -11   8   4      543.60      596.91     11.87 o
 -10   8   4      885.31      896.12     16.25 o
  -9   8   4      269.29      311.42      7.27 o
  -8   8   4      220.00      210.01      7.80 o
  -7   8   4       66.56       55.21      6.43 o
  -6   8   4      116.26      118.25      6.73 o
  -5   8   4      665.30      645.96     14.13 o
  -4   8   4       79.62       70.77      5.16 o
  -3   8   4      174.49      166.72      8.47 o
  -2   8   4      599.60      622.70     13.77 o
  -1   8   4      720.57      710.91     14.13 o
   0   8   4      509.45      577.56     14.48 o
   1   8   4      238.17      205.93      7.77 o
   2   8   4      691.22      717.03     20.49 o
   3   8   4      265.46      233.69      6.23 o
   4   8   4        2.11       -0.71      3.99 o
   5   8   4       67.36       73.19      8.47 o
   6   8   4       22.66       20.31      4.17 o
   7   8   4      289.00      254.24      7.19 o
   8   8   4      467.75      442.12      9.56 o
   9   8   4       33.18       46.25     34.60 o
  10   8   4      590.67      557.70     55.80 o
  11   8   4      404.05      403.95     11.30 o
  12   8   4        7.71       19.77      7.77 o
  13   8   4      754.39      776.25     17.66 o
  14   8   4       98.09      119.33     16.95 o
  15   8   4      191.84      167.35     16.95 o
  16   8   4       27.45       52.25     22.59 o
  17   8   4        0.51        4.24     22.59 o
  18   8   4      227.91      209.02     26.13 o
  19   8   4       17.90      -45.19     45.19 o
 -17   9   4        4.25        4.94     26.83 o
 -16   9   4       44.40       61.43     24.01 o
 -15   9   4      472.07      480.22     28.95 o
 -14   9   4        6.09       35.52     74.84 o
 -13   9   4     1126.56     1210.45     73.12 o
 -12   9   4      582.39      649.35     29.26 o
 -11   9   4        0.20       16.65     22.24 o
 -10   9   4      638.87      654.15     16.60 o
  -9   9   4      401.07      444.12     12.08 o
  -8   9   4      153.80      132.46      9.89 o
  -7   9   4      104.84      108.02     22.24 o
  -6   9   4      577.26      579.16     14.23 o
  -5   9   4      660.79      601.44     13.40 o
  -4   9   4      137.68      166.29     14.48 o
  -3   9   4       53.38       38.94      5.24 o
  -2   9   4     1299.65     1319.21     20.70 o
  -1   9   4      163.19      140.36      6.81 o
   0   9   4      385.11      365.36     10.24 o
   1   9   4       16.88       18.98      7.41 o
   2   9   4      875.17      853.95     23.67 o
   3   9   4        0.00        2.76      4.94 o
   4   9   4        1.44        5.55      5.65 o
   5   9   4       13.09       12.45      4.27 o
   6   9   4       89.54       94.13     15.89 o
   7   9   4      992.03     1016.03     15.54 o
   8   9   4      100.65      133.45      5.65 o
   9   9   4      929.75     1030.64     19.78 o
  10   9   4      864.52      889.32     18.37 o
  11   9   4        1.41        2.82     11.30 o
  12   9   4      149.34      136.28     12.71 o
  13   9   4      137.89      141.22     17.65 o
  14   9   4      163.42      140.52     23.30 o
  15   9   4        0.03      -16.95     21.89 o
  16   9   4       54.79       90.38     27.54 o
  17   9   4      182.84      153.23     25.42 o
  18   9   4      170.69      192.06     45.19 o
 -16  10   4       53.48      -43.07     43.07 o
 -15  10   4       19.90       25.42     24.71 o
 -14  10   4       14.19      -21.18     21.18 o
 -13  10   4       92.87       71.77     23.71 o
 -12  10   4        5.94        0.50     23.68 o
 -11  10   4      553.45      509.15     21.02 o
 -10  10   4       47.39       41.20     27.18 o
  -9  10   4       37.42       42.62     96.73 o
  -8  10   4       29.23       32.79      9.27 o
  -7  10   4      101.21      112.85      8.95 o
  -6  10   4       80.32       98.80     22.24 o
  -5  10   4       11.60        6.29      7.96 o
  -4  10   4      932.58      903.99     18.90 o
  -3  10   4       50.62       51.42      5.84 o
  -2  10   4      126.20      158.49      7.27 o
  -1  10   4      842.46      876.48     15.81 o
   0  10   4     1858.62     1890.61     27.57 o
   1  10   4        0.85        0.24      5.68 o
   2  10   4        5.29        6.35      5.68 o
   3  10   4      317.17      370.57      9.15 o
   4  10   4       85.10       69.86      6.26 o
   5  10   4       55.02       52.38      8.12 o
   6  10   4      572.38      578.37     13.69 o
   7  10   4        0.24       -5.85      8.47 o
   8  10   4      393.34      400.42     16.95 o
   9  10   4       37.56       36.01     12.00 o
  10  10   4        2.95       22.59     12.71 o
  11  10   4        5.74      -12.71     12.71 o
  12  10   4       21.88        7.06     18.36 o
  13  10   4      233.73      208.31     23.30 o
  14  10   4       48.54       66.37     30.36 o
  15  10   4       57.75       42.37     30.36 o
  16  10   4        4.17      -30.36     30.36 o
  17  10   4       70.87       40.25     41.66 o
 -14  11   4        0.07      -41.66     41.66 o
 -13  11   4       95.96      121.45     31.77 o
 -12  11   4       62.87       36.87     25.82 o
 -11  11   4      153.63      200.82     31.42 o
 -10  11   4       35.61       73.57    119.33 o
  -9  11   4      130.01      135.37    129.22 o
  -8  11   4      108.34      129.02     29.66 o
  -7  11   4      283.47      336.25     44.49 o
  -6  11   4       86.04       88.99      9.73 o
  -5  11   4      205.79      196.54     11.23 o
  -4  11   4        0.10       20.73      8.23 o
  -3  11   4      618.61      668.86     14.37 o
  -2  11   4       79.34       88.35      6.95 o
  -1  11   4     1253.13     1349.45     43.10 o
   0  11   4      703.50      732.96     15.03 o
   1  11   4        8.69       20.11      7.16 o
   2  11   4     1355.86     1346.60     22.73 o
   3  11   4     1941.70     2068.99     33.41 o
   4  11   4       56.85       35.02      7.63 o
   5  11   4       42.21       38.74      7.73 o
   6  11   4       82.97       84.16      9.41 o
   7  11   4       14.17       25.73      8.78 o
   8  11   4       21.25       26.12     14.83 o
   9  11   4       98.79       80.50     15.53 o
  10  11   4       39.92       38.83     18.36 o
  11  11   4      125.56      157.46     22.60 o
  12  11   4       20.40       34.60     28.95 o
  13  11   4       12.67       40.25     29.66 o
  14  11   4        0.51       38.83     31.07 o
  15  11   4      144.13      149.70     36.72 o
 -13  12   4       42.35       15.53     40.25 o
 -12  12   4      182.72      208.31     50.13 o
 -11  12   4        5.75      -14.83     24.01 o
 -10  12   4      558.51      578.41     40.96 o
  -9  12   4        0.02       29.66     21.18 o
  -8  12   4      181.05      151.82     17.65 o
  -7  12   4       15.65       11.30     14.12 o
  -6  12   4      871.17      870.93     27.55 o
  -5  12   4      428.48      505.11     18.92 o
  -4  12   4        1.11       -3.34      9.89 o
  -3  12   4        6.60        4.93     14.07 o
  -2  12   4      482.86      460.43     19.73 o
  -1  12   4       86.25      105.92     15.53 o
   0  12   4      108.01       83.29      9.53 o
   1  12   4       23.58        4.08      8.12 o
   2  12   4       27.75       25.35     22.59 o
   3  12   4       35.96       20.96     16.95 o
   4  12   4       78.47      101.10     14.48 o
   5  12   4       88.70       90.79     10.16 o
   6  12   4       58.66       79.36     10.36 o
   7  12   4      438.18      455.46     19.45 o
   8  12   4       56.67       65.55     18.36 o
   9  12   4      372.82      392.64     23.30 o
  10  12   4       22.77       48.01     19.06 o
  11  12   4       25.24       19.06     24.71 o
  12  12   4       24.05      -21.89     29.66 o
  13  12   4      271.41      132.05     45.90 o
 -11  13   4      158.25       48.72     51.55 o
 -10  13   4      387.07      361.57     57.20 o
  -9  13   4       25.56       74.14     43.07 o
  -8  13   4        2.91        9.18     31.07 o
  -7  13   4       76.25       50.84     20.48 o
  -6  13   4      626.52      604.56     25.43 o
  -5  13   4       16.05        4.94     16.95 o
  -4  13   4      360.68      326.26     21.89 o
  -3  13   4       25.92       31.77     16.24 o
  -2  13   4       45.37       46.60     16.95 o
  -1  13   4       27.09       45.19     16.95 o
   0  13   4        0.70      -12.00     13.42 o
   1  13   4       22.29       21.89     16.24 o
   2  13   4       22.37        9.18     15.53 o
   3  13   4      373.08      318.22     24.36 o
   4  13   4      505.45      503.77     18.28 o
   5  13   4       37.05       46.65     24.36 o
   6  13   4      385.29      383.24     18.13 o
   7  13   4        0.01      -15.54     15.54 o
   8  13   4       65.97       76.28     17.21 o
   9  13   4        0.03        2.82     17.64 o
  10  13   4        5.79       -3.91     33.19 o
  11  13   4        2.50       13.42     20.48 o
  -9  14   4        9.99      -51.54     51.54 o
  -8  14   4        0.27        9.89     29.66 o
  -7  14   4        6.77      -31.07     31.07 o
  -6  14   4       12.70       49.43     36.72 o
  -5  14   4        1.18       -4.94     17.65 o
  -4  14   4        4.92       -8.47     18.36 o
  -3  14   4       84.84       82.61     18.36 o
  -2  14   4        0.28       11.30     16.95 o
  -1  14   4       10.35       20.48     16.24 o
   0  14   4      221.55      256.33     21.18 o
   1  14   4      208.35      182.89     16.95 o
   2  14   4       46.68       20.48     17.65 o
   3  14   4      691.49      718.99     27.54 o
   4  14   4       16.54      -12.00     24.71 o
   5  14   4      165.20      131.34     24.01 o
   6  14   4       15.46       34.60     36.72 o
   7  14   4      407.14      375.69     29.66 o
   8  14   4       22.70       -4.94     27.54 o
   9  14   4       51.58       62.84     31.77 o
  10  14   4      210.56      173.00     42.37 o
  11  14   4      289.71      406.74     43.78 o
  12  14   4      113.16      110.86     40.95 o
  -7  15   4        9.16      -32.48     32.48 o
  -6  15   4      113.60       64.26     56.49 o
  -5  15   4       93.98      115.09     41.66 o
  -4  15   4       11.89      122.86     46.60 o
  -3  15   4      623.63      646.92     39.55 o
  -2  15   4      117.56      120.74     28.95 o
  -1  15   4       12.85        9.89     26.12 o
   0  15   4      107.24      150.40     26.13 o
   1  15   4      100.56       91.09     23.30 o
   2  15   4       42.28      -33.19     33.19 o
   3  15   4      155.69      271.85     49.43 o
   4  15   4      155.23      242.20     49.43 o
   5  15   4       55.51       74.85     29.66 o
   6  15   4        0.07       22.59     38.13 o
   7  15   4        0.02      -38.83     38.83 o
  -4  16   4       86.15       81.91     41.66 o
  -3  16   4      154.16      183.59     48.02 o
  -2  16   4        0.00      -38.13     38.13 o
  -1  16   4      106.44       84.73     40.95 o
 -22   1   5        0.19       76.96     33.89 o
 -21   1   5       38.78        4.17     18.13 o
 -20   1   5       30.23       34.49     20.83 o
 -19   1   5        9.08       12.03     13.05 o
 -18   1   5       76.30       80.90     10.68 o
 -17   1   5      455.38      509.56     21.89 o
 -16   1   5       18.91       15.85     11.30 o
 -15   1   5       33.22       46.55      6.23 o
 -14   1   5      392.38      402.10      8.73 o
 -13   1   5       47.79       59.19      7.41 o
 -12   1   5      442.89      422.30      7.73 o
 -11   1   5      165.31      151.57      5.73 o
 -10   1   5      464.61      458.35      7.94 o
  -9   1   5       41.67       45.03      4.94 o
  -8   1   5      197.14      166.75      4.22 o
  -7   1   5      119.37      127.25      4.94 o
  -6   1   5      591.65      530.16      7.30 o
  -5   1   5     2358.16     2158.62     21.36 o
  -4   1   5      301.54      330.37      5.60 o
  -3   1   5     1874.42     1699.38     17.32 o
  -2   1   5      244.24      272.71      4.72 o
  -1   1   5      721.28      740.98      8.83 o
   0   1   5     2949.67     2746.22     25.43 o
   1   1   5      286.55      290.74      4.92 o
   2   1   5     2107.78     1983.83     19.73 o
   3   1   5     1128.27     1141.74     33.23 o
   4   1   5       41.40       28.43      4.94 o
   5   1   5      385.72      378.75      6.52 o
   6   1   5     1615.88     1695.88     22.15 o
   7   1   5        7.35       17.66      4.17 o
   8   1   5       28.00       16.65      4.24 o
   9   1   5      153.23      155.17      5.45 o
  10   1   5       38.46       48.68     16.24 o
  11   1   5        8.06       10.34      5.54 o
  12   1   5       28.85       38.91      5.87 o
  13   1   5        0.92        1.56      6.17 o
  14   1   5      198.79      200.06      7.90 o
  15   1   5      360.73      380.33     11.30 o
  16   1   5        9.65       -5.76      8.12 o
  17   1   5       45.17       23.91     12.89 o
  18   1   5        2.55       -8.38     18.55 o
  19   1   5        2.07        9.71     22.24 o
  20   1   5        9.20       23.80     20.18 o
  21   1   5        4.47       25.90     20.25 o
  22   1   5        3.41      -46.25     46.25 o
  23   1   5        6.37      -47.31     47.31 o
 -22   2   5      190.32      120.75     41.66 o
 -21   2   5        5.07       28.21     18.55 o
 -20   2   5       93.01       58.80     21.89 o
 -19   2   5      327.05      333.64     57.20 o
 -18   2   5      577.09      597.25     21.89 o
 -17   2   5      456.14      460.58     38.49 o
 -16   2   5      534.30      565.11     11.99 o
 -15   2   5        4.58        9.74      6.00 o
 -14   2   5      207.70      200.58      9.53 o
 -13   2   5     1765.76     1819.60     20.49 o
 -12   2   5        7.88        7.17      4.57 o
 -11   2   5      940.27      992.17     13.46 o
 -10   2   5     1483.58     1549.26     32.16 o
  -9   2   5        3.36        8.71      3.16 o
  -8   2   5       86.51       85.94      4.72 o
  -7   2   5     3432.48     3273.32     31.04 o
  -6   2   5        3.25        6.87      3.72 o
  -5   2   5        7.46        6.17      3.72 o
  -4   2   5      375.03      329.04      5.73 o
  -3   2   5     1287.59     1437.48     14.74 o
  -2   2   5        8.16        8.91      2.50 o
  -1   2   5     2601.96     2520.81     24.76 o
   0   2   5      715.50      699.67      8.14 o
   1   2   5      142.76      146.71      3.72 o
   2   2   5      978.66     1133.01     13.25 o
   3   2   5        0.93        1.71      2.87 o
   4   2   5      385.59      379.31      6.44 o
   5   2   5      502.84      489.69      7.13 o
   6   2   5       26.70       45.03      4.99 o
   7   2   5        9.26       18.07      4.94 o
   8   2   5     1799.23     1821.16     35.00 o
   9   2   5      525.73      525.58     17.31 o
  10   2   5       70.59       82.74      5.99 o
  11   2   5       13.57       19.63      5.54 o
  12   2   5      218.92      223.64      7.70 o
  13   2   5     2104.17     2153.83     27.85 o
  14   2   5        8.26       17.52      6.88 o
  15   2   5       10.17       -0.15      6.88 o
  16   2   5      647.77      685.41     14.72 o
  17   2   5      114.58      115.94     11.87 o
  18   2   5      176.03      177.78     19.59 o
  19   2   5      325.79      262.38     25.07 o
  20   2   5      104.14      130.96     26.48 o
  21   2   5        0.19      -22.68     22.68 o
  22   2   5       40.93       16.95     40.95 o
  23   2   5      112.38      126.39     43.78 o
 -22   3   5       78.82       37.42     29.66 o
 -21   3   5       24.20       38.13     26.12 o
 -20   3   5        0.75        8.92     18.68 o
 -19   3   5        2.23       15.09     23.65 o
 -18   3   5       25.27       36.61     11.95 o
 -17   3   5      962.92     1084.37     35.67 o
 -16   3   5      112.87      134.31     12.71 o
 -15   3   5      290.39      284.59     10.66 o
 -14   3   5     1751.33     1849.16     24.93 o
 -13   3   5       35.46       27.99     12.00 o
 -12   3   5     2360.83     2327.55     27.48 o
 -11   3   5       62.23       71.64      6.23 o
 -10   3   5     1203.57     1300.62     16.99 o
  -9   3   5      124.92      137.51      5.93 o
  -8   3   5      541.93      554.50      9.15 o
  -7   3   5      890.92      933.78     13.07 o
  -6   3   5      512.02      481.54     15.89 o
  -5   3   5       22.66       24.41      3.49 o
  -4   3   5        7.40        1.41      2.99 o
  -3   3   5     1636.68     1549.33     16.48 o
  -2   3   5      722.43      662.18      8.45 o
  -1   3   5      377.01      344.34      5.73 o
   0   3   5        5.13       -2.12      4.24 o
   1   3   5       29.10       32.65      3.22 o
   2   3   5     1472.28     1378.09     28.64 o
   3   3   5      135.87      117.96      6.71 o
   4   3   5      555.54      615.67      8.49 o
   5   3   5       44.30       44.81      4.94 o
   6   3   5     1470.43     1488.99     34.29 o
   7   3   5       70.10       62.00      4.70 o
   8   3   5       59.84       61.16      9.18 o
   9   3   5      661.34      687.36     12.15 o
  10   3   5      414.37      434.05     10.95 o
  11   3   5        6.61       -3.53      7.41 o
  12   3   5     1024.69     1057.84     15.51 o
  13   3   5      243.05      230.43     16.24 o
  14   3   5      587.98      548.37     15.89 o
  15   3   5     1923.75     2047.57     37.81 o
  16   3   5       47.10       46.51     11.00 o
  17   3   5      580.38      573.94     20.01 o
  18   3   5      132.16      120.62     21.89 o
  19   3   5       24.25        4.05     17.43 o
  20   3   5      107.29       85.22     20.69 o
  21   3   5       79.64       56.61     24.53 o
  22   3   5       48.90       60.24     30.84 o
 -23   4   5        2.31      -43.07     43.07 o
 -22   4   5        2.45       36.72     29.66 o
 -21   4   5        3.11       15.53     26.83 o
 -20   4   5      124.27      108.74     20.48 o
 -19   4   5       12.93       12.17    134.15 o
 -18   4   5      176.13      172.72     65.32 o
 -17   4   5       40.34       25.74     11.86 o
 -16   4   5      216.95      209.00     16.24 o
 -15   4   5       95.49      114.93      8.99 o
 -14   4   5      376.70      338.81     17.30 o
 -13   4   5        0.42        5.65      6.99 o
 -12   4   5      202.69      190.93     15.89 o
 -11   4   5      740.39      714.89     13.42 o
 -10   4   5       16.90       13.14      6.35 o
  -9   4   5     1317.09     1386.74     19.41 o
  -8   4   5       95.49      104.45      5.22 o
  -7   4   5      182.79      200.23      5.49 o
  -6   4   5      851.02      853.27     26.14 o
  -5   4   5       48.21       47.02      6.35 o
  -4   4   5      302.65      349.67      6.11 o
  -3   4   5     4251.37     4566.27     44.90 o
  -2   4   5     8199.17     8599.06     78.54 o
  -1   4   5     3212.51     3197.03     31.80 o
   0   4   5      158.34      125.89      4.94 o
   1   4   5     2269.75     2486.18     37.15 o
   2   4   5     1345.89     1569.51     17.32 o
   3   4   5     7648.85     8155.42     72.49 o
   4   4   5     1561.29     1634.62     18.48 o
   5   4   5      410.14      411.87      7.44 o
   6   4   5       47.93       19.56      3.53 o
   7   4   5      121.24      125.91      4.42 o
   8   4   5      786.11      781.68     13.42 o
   9   4   5      754.92      782.84     16.25 o
  10   4   5       37.18       47.39      7.06 o
  11   4   5     1820.83     1908.88     21.54 o
  12   4   5     1516.23     1572.85     18.69 o
  13   4   5     4073.80     4196.99     43.87 o
  14   4   5       10.48        7.49      3.53 o
  15   4   5      171.01      179.95     11.64 o
  16   4   5      837.16      836.75     19.76 o
  17   4   5      590.25      593.92     27.54 o
  18   4   5      590.63      659.84     28.68 o
  19   4   5      132.72      100.84     20.68 o
  20   4   5       31.87       10.17     27.18 o
  21   4   5       35.47       23.19     23.62 o
 -22   5   5        0.70      -27.54     27.54 o
 -21   5   5       21.96       27.54     22.59 o
 -20   5   5       27.08       33.89     21.18 o
 -19   5   5       38.51       33.87     22.45 o
 -18   5   5      196.76      225.06     72.03 o
 -17   5   5      788.18      763.49     75.58 o
 -16   5   5        9.60       18.91      9.15 o
 -15   5   5      851.13      846.45     19.35 o
 -14   5   5     1178.15     1165.68     23.08 o
 -13   5   5       75.86       79.16      8.44 o
 -12   5   5     2493.69     2688.78     36.23 o
 -11   5   5      750.35      784.10     13.73 o
 -10   5   5       67.53       51.19      6.49 o
  -9   5   5       93.62       91.79     19.07 o
  -8   5   5      191.23      199.40      6.23 o
  -7   5   5       35.73       45.58      3.16 o
  -6   5   5       83.91       86.33      4.22 o
  -5   5   5     4812.27     4704.36     47.33 o
  -4   5   5       77.78       58.56      8.83 o
  -3   5   5      272.25      303.00      7.06 o
  -2   5   5      521.98      549.84     13.42 o
  -1   5   5       22.10       15.91      3.39 o
   0   5   5     1671.13     1621.07     18.18 o
   1   5   5      411.22      368.08      6.62 o
   2   5   5      299.72      300.58     13.77 o
   3   5   5       56.60       69.27      8.83 o
   4   5   5     3228.54     3231.77     34.26 o
   5   5   5        0.46        3.18      4.59 o
   6   5   5     1404.31     1380.58     18.41 o
   7   5   5      149.20      154.16      5.28 o
   8   5   5      303.12      294.91      9.53 o
   9   5   5      261.41      261.19      5.45 o
  10   5   5       70.77       72.60      2.82 o
  11   5   5       46.35       50.77      8.27 o
  12   5   5       49.54       46.93      8.10 o
  13   5   5     1269.05     1389.36     62.53 o
  14   5   5      629.54      606.00     17.66 o
  15   5   5      852.36      876.59     22.60 o
  16   5   5      210.67      192.78     12.71 o
  17   5   5        6.04       47.31     15.53 o
  18   5   5      191.06      213.25     16.24 o
  19   5   5      106.54       45.19     26.83 o
  20   5   5       36.24       16.24     26.13 o
 -21   6   5       86.86      -46.60     46.60 o
 -20   6   5       30.21       55.78     25.42 o
 -19   6   5      580.19      533.91     27.54 o
 -18   6   5      100.72      120.93     95.32 o
 -17   6   5        9.78       20.55     51.19 o
 -16   6   5        0.06      -16.19     16.19 o
 -15   6   5      410.14      326.98     26.48 o
 -14   6   5       18.80       19.39      9.53 o
 -13   6   5       75.54       83.30     13.42 o
 -12   6   5       25.63       27.29      7.63 o
 -11   6   5      238.71      254.81     17.30 o
 -10   6   5      103.83      108.60      6.73 o
  -9   6   5      427.52      427.32     10.24 o
  -8   6   5      545.24      522.11     18.72 o
  -7   6   5      184.65      201.73      5.23 o
  -6   6   5      397.71      467.22      8.82 o
  -5   6   5     1283.61     1260.39     26.85 o
  -4   6   5      160.19      157.35      6.00 o
  -3   6   5       75.01      108.53      7.06 o
  -2   6   5     1840.89     1752.90     56.92 o
  -1   6   5     1005.33     1051.44     33.56 o
   0   6   5     1112.01     1121.89     28.62 o
   1   6   5        1.39        6.35      3.52 o
   2   6   5      615.88      666.58      9.50 o
   3   6   5      430.46      443.18      9.54 o
   4   6   5      214.33      206.18     10.24 o
   5   6   5      114.08      132.38      7.06 o
   6   6   5      589.40      643.02      9.80 o
   7   6   5      465.82      503.89     25.78 o
   8   6   5      268.26      269.26     17.30 o
   9   6   5       87.70       82.21     11.65 o
  10   6   5        0.52        7.57      8.83 o
  11   6   5      192.09      217.70     16.59 o
  12   6   5       27.61       10.21     12.00 o
  13   6   5     1205.26     1294.30     26.85 o
  14   6   5      103.31      105.21     12.00 o
  15   6   5      172.46      143.34     14.12 o
  16   6   5       26.39       28.24     14.12 o
  17   6   5        5.09      -12.00     12.00 o
  18   6   5       57.19       49.43     16.24 o
  19   6   5        1.25      -25.42     25.42 o
 -19   7   5       30.56       55.78     24.01 o
 -18   7   5       66.32       76.10     22.43 o
 -17   7   5       13.79        7.51     90.38 o
 -16   7   5      386.11      385.57     27.19 o
 -15   7   5       29.98       44.70     27.54 o
 -14   7   5      519.26      495.22     74.86 o
 -13   7   5      151.27      162.32     12.71 o
 -12   7   5       47.63       56.85      8.44 o
 -11   7   5        4.45        6.78      4.59 o
 -10   7   5     1334.73     1388.89     35.68 o
  -9   7   5      742.17      711.34     10.69 o
  -8   7   5      258.24      256.75      6.71 o
  -7   7   5      358.72      367.35     13.42 o
  -6   7   5      328.03      342.76      7.23 o
  -5   7   5      221.40      211.88     10.24 o
  -4   7   5      209.55      221.69      6.26 o
  -3   7   5       40.74       45.87      5.05 o
  -2   7   5       36.89       34.96      4.70 o
  -1   7   5       77.48       55.97      5.30 o
   0   7   5      301.15      265.79      6.26 o
   1   7   5      108.47      135.33      5.23 o
   2   7   5       12.90       12.47      4.41 o
   3   7   5      166.61      145.01      5.42 o
   4   7   5       83.94       90.14      4.99 o
   5   7   5     1457.67     1525.08     18.11 o
   6   7   5      123.09      138.20      5.08 o
   7   7   5     1334.44     1383.96     18.08 o
   8   7   5     1021.40     1083.31     23.31 o
   9   7   5      811.61      838.98     15.96 o
  10   7   5      154.37      155.14     19.77 o
  11   7   5      638.57      649.13     45.91 o
  12   7   5       21.24        9.18      6.35 o
  13   7   5       28.81       25.42      9.89 o
  14   7   5       90.01       76.97     12.00 o
  15   7   5      389.03      394.06     16.24 o
  16   7   5        1.80        8.47     14.83 o
  17   7   5       59.98       38.83     23.30 o
  18   7   5      267.36      285.28     29.66 o
  19   7   5       42.02      -43.07     43.07 o
 -18   8   5       29.86      -29.66     29.66 o
 -17   8   5       86.63       88.97     27.54 o
 -16   8   5       26.09       66.84     25.18 o
 -15   8   5       54.47       74.93     21.67 o
 -14   8   5       19.50       32.02    142.63 o
 -13   8   5      100.65      107.11     18.24 o
 -12   8   5       76.97       65.93      6.88 o
 -11   8   5      384.29      427.68     26.48 o
 -10   8   5      644.80      642.14     11.44 o
  -9   8   5     1143.73     1215.46     35.32 o
  -8   8   5       26.21       17.76      4.90 o
  -7   8   5      259.27      277.25      6.99 o
  -6   8   5       48.21       63.25     12.71 o
  -5   8   5     1018.09     1043.13     16.59 o
  -4   8   5      171.82      176.58      9.53 o
  -3   8   5       27.38       24.83      9.53 o
  -2   8   5        5.42        3.87      5.11 o
  -1   8   5       87.54       73.70      6.25 o
   0   8   5       65.11       61.67      9.89 o
   1   8   5        8.27       -0.71      5.08 o
   2   8   5      104.75       92.54      6.00 o
   3   8   5      186.57      189.56      6.43 o
   4   8   5      624.46      643.19     10.95 o
   5   8   5      583.88      593.56      9.23 o
   6   8   5     1908.56     2029.05     21.74 o
   7   8   5        0.01       -9.53      9.53 o
   8   8   5      111.35      107.21     11.65 o
   9   8   5      120.16       98.50     17.65 o
  10   8   5        0.47        3.53      8.47 o
  11   8   5      135.86      134.16      8.47 o
  12   8   5     1231.22     1371.99     26.14 o
  13   8   5     1216.42     1239.14     27.55 o
  14   8   5      493.27      476.70     26.84 o
  15   8   5      593.45      578.42     27.54 o
  16   8   5      125.78       98.86     25.42 o
  17   8   5      163.72      209.01     31.07 o
  18   8   5      190.66      185.00     31.07 o
  19   8   5       36.51       -7.77     60.02 o
 -17   9   5      271.90      141.94     54.37 o
 -16   9   5      520.89      567.80     42.37 o
 -15   9   5        3.42       70.03    191.35 o
 -14   9   5        8.29        8.74     19.67 o
 -13   9   5     1100.44     1131.00     38.85 o
 -12   9   5     1074.83     1054.95     50.51 o
 -11   9   5        0.33       -1.54      8.14 o
 -10   9   5     1025.77     1015.37     38.85 o
  -9   9   5       29.21       10.33      9.89 o
  -8   9   5      622.37      623.99     23.66 o
  -7   9   5       79.19       76.69      8.99 o
  -6   9   5     1512.26     1497.26     21.42 o
  -5   9   5      304.46      296.52     12.36 o
  -4   9   5     1310.98     1377.44     20.86 o
  -3   9   5      203.17      218.82      8.12 o
  -2   9   5      190.50      179.91     18.01 o
  -1   9   5       71.77       73.71      6.32 o
   0   9   5      637.24      595.31     12.81 o
   1   9   5      285.65      286.35      8.87 o
   2   9   5       24.24       20.23      9.89 o
   3   9   5        7.59       17.83      4.92 o
   4   9   5      599.54      631.46     10.99 o
   5   9   5     3932.51     4038.52     46.07 o
   6   9   5      328.39      349.37      8.07 o
   7   9   5      887.90      852.76     14.62 o
   8   9   5       77.86       90.22      5.74 o
   9   9   5      754.27      695.74     16.25 o
  10   9   5       25.72       28.24      7.06 o
  11   9   5      727.21      675.94     16.25 o
  12   9   5      128.96      125.69     19.77 o
  13   9   5      229.70      225.97     21.18 o
  14   9   5        9.90       19.77     16.24 o
  15   9   5       24.02      -21.89     25.42 o
  16   9   5      306.61      342.49     35.31 o
  17   9   5       17.87       16.24     23.30 o
  18   9   5      128.00       60.73     26.13 o
 -15  10   5        2.72      -27.54     27.54 o
 -14  10   5        0.61      -57.29    139.10 o
 -13  10   5       17.54       33.92     57.90 o
 -12  10   5        6.04       -4.86     74.84 o
 -11  10   5       26.48       42.75     23.30 o
 -10  10   5       92.51       76.57     12.68 o
  -9  10   5       51.39       47.83     30.36 o
  -8  10   5       75.75       73.85     12.93 o
  -7  10   5      142.64      109.98     17.30 o
  -6  10   5      230.39      240.92     11.73 o
  -5  10   5     1232.27     1290.83     39.92 o
  -4  10   5      425.57      437.33     20.83 o
  -3  10   5     1505.22     1385.82     22.07 o
  -2  10   5      561.76      526.94     11.75 o
  -1  10   5        0.95       10.09      6.09 o
   0  10   5      561.46      570.40     12.53 o
   1  10   5      515.00      476.61     11.63 o
   2  10   5      113.20       86.97      7.27 o
   3  10   5      707.97      680.03     19.07 o
   4  10   5      538.60      546.12     11.66 o
   5  10   5      824.86      855.90     15.73 o
   6  10   5       74.31       85.20      7.58 o
   7  10   5     1001.97     1021.00     51.22 o
   8  10   5       48.56       43.67      7.32 o
   9  10   5     1108.67     1152.92     67.82 o
  10  10   5       39.74       61.43     15.53 o
  11  10   5       86.24       87.56     15.53 o
  12  10   5        7.13       12.71     21.89 o
  13  10   5      125.03      142.63     24.01 o
  14  10   5        7.50        9.89     28.95 o
  15  10   5       53.86       45.90     27.54 o
  16  10   5       68.01       49.43     28.95 o
  17  10   5       13.29       16.24     45.19 o
 -14  11   5       22.46      -43.78     43.78 o
 -13  11   5       52.88      -31.07     31.07 o
 -12  11   5       53.60       -2.27     22.44 o
 -11  11   5      486.42      583.74     34.12 o
 -10  11   5      121.58      126.36     81.20 o
  -9  11   5      580.03      523.83     48.03 o
  -8  11   5      486.91      464.75     48.73 o
  -7  11   5       91.31      110.82    163.46 o
  -6  11   5       73.64       22.45      9.95 o
  -5  11   5      386.22      377.83     27.19 o
  -4  11   5        0.09       -6.96     10.45 o
  -3  11   5       85.36       81.06      7.64 o
  -2  11   5       15.41       16.28      9.18 o
  -1  11   5       22.68       25.45     14.83 o
   0  11   5        0.23        5.93      7.05 o
   1  11   5        6.57       -3.89      6.81 o
   2  11   5       31.79       34.95      8.49 o
   3  11   5        5.22       -1.30      7.94 o
   4  11   5       64.60       49.61      8.44 o
   5  11   5      263.87      258.56     12.72 o
   6  11   5       11.10        6.88      8.70 o
   7  11   5       84.33       49.06     14.83 o
   8  11   5      116.58       94.69     16.95 o
   9  11   5        0.01       -2.50     13.56 o
  10  11   5      435.85      404.63     20.83 o
  11  11   5        1.24      -13.03     27.54 o
  12  11   5      195.37      194.19     25.42 o
  13  11   5       29.53       27.54     28.95 o
  14  11   5        0.98      -10.59     26.83 o
  15  11   5       92.92       76.26     40.25 o
 -12  12   5      524.33      619.35     60.03 o
 -11  12   5        1.58       84.10    111.21 o
 -10  12   5       98.16       72.19     71.32 o
  -9  12   5       49.25      -40.05     54.02 o
  -8  12   5       97.04      130.97     23.19 o
  -7  12   5      213.80      207.88    159.23 o
  -6  12   5      282.92      293.89     81.56 o
  -5  12   5      143.85      133.46     14.83 o
  -4  12   5      137.90      101.68     19.77 o
  -3  12   5      357.23      328.92     19.42 o
  -2  12   5       16.26        4.94     17.65 o
  -1  12   5        0.00       -6.35     14.83 o
   0  12   5      420.79      406.96     30.01 o
   1  12   5      106.25       82.93     16.24 o
   2  12   5       92.12      105.38     10.45 o
   3  12   5      364.01      370.15     15.25 o
   4  12   5       28.42       29.59     10.31 o
   5  12   5       10.23       17.64     11.10 o
   6  12   5      119.72      154.52     19.42 o
   7  12   5       77.21       78.01     15.77 o
   8  12   5      108.59      126.43     26.13 o
   9  12   5        4.51       15.20     14.22 o
  10  12   5       92.25      135.66     53.31 o
  11  12   5       40.52       14.62     20.68 o
  12  12   5      122.48       47.64     46.96 o
  13  12   5        1.41      -31.77     31.77 o
  14  12   5        4.65      -38.13     38.13 o
 -10  13   5      153.20      165.23     46.60 o
  -9  13   5      211.12      254.21     47.31 o
  -8  13   5        9.55       -7.77     36.72 o
  -7  13   5      651.78      683.66     43.79 o
  -6  13   5      101.68       55.08     22.60 o
  -5  13   5      303.46      272.58     21.89 o
  -4  13   5       40.50       52.25     16.95 o
  -3  13   5        0.04        1.41     18.36 o
  -2  13   5      210.98      185.01     18.36 o
  -1  13   5       13.22       28.95     14.83 o
   0  13   5       90.62      116.51     16.95 o
   1  13   5      153.07      129.22     16.24 o
   2  13   5       17.94        7.06     14.12 o
   3  13   5       11.47        8.47     16.24 o
   4  13   5      195.65      186.34     13.15 o
   5  13   5      109.83      118.33     27.89 o
   6  13   5      345.10      319.72     40.25 o
   7  13   5       14.11       42.44     18.36 o
   8  13   5      380.29      359.65     38.84 o
   9  13   5       50.61        6.59     25.42 o
  10  13   5        7.57      -28.95     28.95 o
  11  13   5       31.47       -2.12     34.60 o
  12  13   5        2.62      -31.77     31.77 o
  13  13   5       37.10      -28.95     34.60 o
  -8  14   5      399.15      456.90     59.32 o
  -7  14   5       13.01       64.25     45.19 o
  -6  14   5      223.42      254.21     43.78 o
  -5  14   5       74.48       44.48     38.84 o
  -4  14   5       40.75       20.48     19.06 o
  -3  14   5       24.49       -8.47     16.95 o
  -2  14   5       84.68       85.44     21.18 o
  -1  14   5      291.51      307.88     23.30 o
   0  14   5      161.30      127.10     17.65 o
   1  14   5       30.67       -0.71     19.77 o
   2  14   5       21.94       65.67     18.36 o
   3  14   5       19.12       -7.06     19.06 o
   4  14   5       77.74       48.72     23.30 o
   5  14   5       37.62       51.54     33.19 o
   6  14   5      285.22      353.78     45.19 o
   7  14   5      199.02      250.68     40.96 o
  10  14   5       19.54        9.18     31.77 o
  11  14   5      294.69      338.25     46.61 o
  12  14   5      232.57      117.22     41.66 o
  -6  15   5        6.36       -7.77     51.54 o
  -5  15   5       43.22       23.30     40.25 o
  -4  15   5        3.65      -21.18     29.66 o
  -3  15   5        4.18       13.42     35.30 o
  -2  15   5      424.54      421.59     40.96 o
  -1  15   5        7.37        0.71     24.71 o
   0  15   5        3.20      -18.36     26.12 o
   1  15   5       11.91       31.77     20.48 o
   2  15   5      163.07       64.96     27.54 o
   3  15   5       44.28       50.13     48.72 o
   4  15   5       15.73        2.82     47.31 o
   5  15   5       58.75       81.20     53.66 o
   6  15   5        0.52      -21.18     45.89 o
  -4  16   5        7.90      -50.84     50.84 o
  -3  16   5      196.62      150.40     50.13 o
  -2  16   5       11.42      -14.12     38.83 o
  -1  16   5      144.90      140.52     45.19 o
 -22   0   6       20.02      -16.24     37.42 o
 -21   0   6       94.66       74.85     42.37 o
 -20   0   6      117.87       99.56     23.30 o
 -19   0   6      463.89      523.30     29.66 o
 -18   0   6      607.62      646.94     31.08 o
 -17   0   6        2.65       -9.18      9.89 o
 -16   0   6      131.04      130.63     12.00 o
 -15   0   6        0.03       -1.41      8.47 o
 -14   0   6     1099.10     1156.52     24.02 o
 -13   0   6       46.10       44.48      8.47 o
 -12   0   6     1141.42     1147.44     20.49 o
 -11   0   6      324.75      339.69     10.59 o
 -10   0   6     1619.63     1721.86     27.57 o
  -9   0   6      504.42      446.40     10.59 o
  -8   0   6     1718.53     1743.47     24.75 o
  -7   0   6      118.17      103.80      5.65 o
  -6   0   6     1262.69     1422.92     22.62 o
  -5   0   6       95.87       75.56      5.65 o
  -4   0   6    12547.97    13034.85    153.73 o
  -3   0   6      136.05      125.70      5.65 o
  -2   0   6     5210.30     4997.75     63.92 o
  -1   0   6      484.52      539.74     10.60 o
   0   0   6       27.43       34.60      4.24 o
   1   0   6      539.10      558.14     10.60 o
   2   0   6     2240.86     2165.28     30.44 o
   3   0   6       61.80       49.43      4.24 o
   4   0   6     8738.51     9333.70    124.64 o
   5   0   6     4320.41     4480.39     60.97 o
   6   0   6       60.19       47.31      5.65 o
   7   0   6       35.31       52.96      4.94 o
   8   0   6      443.87      455.57      8.48 o
   9   0   6      976.51     1025.22     16.25 o
  10   0   6     2249.76     2216.12     31.82 o
  11   0   6      204.57      221.74      5.65 o
  12   0   6       15.38       40.25      9.89 o
  13   0   6       67.72       63.55     10.59 o
  14   0   6      332.22      303.66     14.83 o
  15   0   6      170.10      143.34     13.42 o
  16   0   6      481.24      474.59     21.19 o
  17   0   6       74.31       68.49     13.42 o
  18   0   6       41.39       51.54     24.71 o
  19   0   6      257.40      260.57     28.25 o
  20   0   6       62.49       76.96     24.71 o
  21   0   6       11.60       20.48     40.95 o
  22   0   6       66.23       88.26     45.90 o
 -22   1   6       45.03       28.95     45.19 o
 -21   1   6       24.36       11.89     20.63 o
 -20   1   6       13.33      -12.14     19.97 o
 -19   1   6       24.18        2.93     14.72 o
 -18   1   6        6.46        9.84     10.83 o
 -17   1   6      156.19      153.08     10.69 o
 -16   1   6      504.50      528.99     11.95 o
 -15   1   6      212.68      198.16     22.60 o
 -14   1   6      272.96      264.57     19.77 o
 -13   1   6      812.78      827.76     20.13 o
 -12   1   6       17.83       18.06      5.08 o
 -11   1   6      734.70      744.44     14.48 o
 -10   1   6      174.32      187.13      8.12 o
  -9   1   6      114.31      135.33      4.72 o
  -8   1   6       73.70       62.76      3.72 o
  -7   1   6      149.72      197.47      5.08 o
  -6   1   6        0.00       -3.09      3.09 o
  -5   1   6    10053.62    10617.68     91.10 o
  -4   1   6     1031.06      986.21     11.37 o
  -3   1   6      621.94      637.27     11.66 o
  -2   1   6     1960.62     1863.36     18.84 o
  -1   1   6     1934.32     1837.79     18.40 o
   0   1   6       93.11       85.85      3.72 o
   1   1   6      342.19      337.71      5.23 o
   2   1   6     2971.24     2763.57     27.21 o
   3   1   6      888.28      923.83     11.17 o
   4   1   6     7478.77     7403.83     65.86 o
   5   1   6     5338.15     5947.73     59.04 o
   6   1   6        2.99        2.01      2.99 o
   7   1   6      152.54      162.50      7.23 o
   8   1   6     1179.86     1196.41     15.59 o
   9   1   6       92.60       95.69      5.60 o
  10   1   6      745.08      815.98     37.09 o
  11   1   6      249.03      270.31      7.44 o
  12   1   6        0.86        2.12      5.22 o
  13   1   6      194.20      182.19      7.16 o
  14   1   6      556.04      562.75     11.35 o
  15   1   6       79.34       81.55      8.12 o
  16   1   6       13.95       18.12      8.12 o
  17   1   6       83.21       92.83     12.45 o
  18   1   6      137.25      133.55     16.24 o
  19   1   6      169.58      174.74     18.89 o
  20   1   6      196.20      158.43     21.20 o
  21   1   6       57.21       69.93     28.41 o
  22   1   6       33.12       59.31     40.25 o
 -22   2   6        0.00      111.56     55.78 o
 -21   2   6      103.58       69.20     23.50 o
 -20   2   6      667.96      613.37     88.28 o
 -19   2   6       17.97       54.84     13.70 o
 -18   2   6      815.86      891.75     38.49 o
 -17   2   6      625.93      682.66     32.84 o
 -16   2   6        0.03        3.37      9.65 o
 -15   2   6      124.34      117.07      7.12 o
 -14   2   6        4.55        9.59      8.12 o
 -13   2   6      839.64      826.69     22.96 o
 -12   2   6       66.63       77.63      5.65 o
 -11   2   6      274.65      288.46      6.52 o
 -10   2   6     1938.63     2011.23     23.98 o
  -9   2   6      226.75      214.34      8.47 o
  -8   2   6     3879.67     3893.16     44.61 o
  -7   2   6     1023.39     1015.26     13.23 o
  -6   2   6       62.22       56.95      4.41 o
  -5   2   6       34.49       26.76      3.90 o
  -4   2   6     3650.29     3879.77     36.39 o
  -3   2   6     1025.73      930.92     10.74 o
  -2   2   6      503.74      541.84      7.23 o
  -1   2   6      103.14      104.21      3.72 o
   0   2   6        1.07        1.06      5.30 o
   1   2   6        7.71        4.54      3.39 o
   2   2   6     1074.13     1142.14     13.20 o
   3   2   6       18.19       27.13      3.22 o
   4   2   6     2226.25     2465.01     27.10 o
   5   2   6      156.94      170.44      4.72 o
   6   2   6        4.77        9.68      2.62 o
   7   2   6      562.72      550.93     13.42 o
   8   2   6      754.94      820.58     15.19 o
   9   2   6      959.48     1059.45     14.58 o
  10   2   6      396.59      388.47     10.24 o
  11   2   6       15.87       16.24      5.87 o
  12   2   6      244.10      246.92      7.80 o
  13   2   6      218.04      221.56      7.80 o
  14   2   6      428.71      444.91     10.45 o
  15   2   6        0.01       -7.36      7.36 o
  16   2   6      362.73      406.32     13.56 o
  17   2   6      431.02      459.85     20.47 o
  18   2   6      161.93      163.54     16.18 o
  19   2   6        5.24       30.34     17.68 o
  20   2   6        3.90      -15.93     17.71 o
  21   2   6        5.68      -30.19     30.19 o
  22   2   6       16.30        0.71     38.83 o
  23   2   6       14.84      -49.43     49.43 o
 -22   3   6       18.84       25.42     27.54 o
 -21   3   6       23.04       17.88     21.21 o
 -20   3   6       83.59       66.92     19.85 o
 -19   3   6      143.05      152.03     18.27 o
 -18   3   6       43.79       37.54     12.16 o
 -17   3   6      276.32      276.13     14.48 o
 -16   3   6      256.31      280.54     16.59 o
 -15   3   6      588.38      596.05     13.67 o
 -14   3   6       51.18       39.88      8.44 o
 -13   3   6     1400.41     1496.79     23.32 o
 -12   3   6      907.30      834.60     13.96 o
 -11   3   6     2047.71     2138.59     25.49 o
 -10   3   6      315.61      321.53     15.18 o
  -9   3   6        1.29        2.72      4.92 o
  -8   3   6     1679.95     1679.50     18.74 o
  -7   3   6       14.12       -1.00      4.22 o
  -6   3   6     1075.75     1036.35     13.18 o
  -5   3   6        7.35        6.02      5.65 o
  -4   3   6     6860.80     6800.38     59.75 o
  -3   3   6      299.24      324.06      5.73 o
  -2   3   6     2167.70     2363.67     24.52 o
  -1   3   6      952.05      901.73     14.49 o
   0   3   6       29.37       25.19      3.49 o
   1   3   6      954.32     1035.70     12.37 o
   2   3   6     3897.93     4315.25     42.54 o
   3   3   6       18.64       15.53      3.22 o
   4   3   6     4570.46     4812.33     46.37 o
   5   3   6      334.30      319.26      5.99 o
   6   3   6     1304.74     1373.54     16.61 o
   7   3   6      429.29      416.96     14.83 o
   8   3   6     3550.00     3630.46     44.51 o
   9   3   6     2831.27     2918.11     34.44 o
  10   3   6      288.39      301.74     19.07 o
  11   3   6      841.02      819.71     13.24 o
  12   3   6      329.80      327.40     19.77 o
  13   3   6     2268.17     2351.84     29.29 o
  14   3   6      135.39      110.36      8.83 o
  15   3   6      349.22      380.73     12.01 o
  16   3   6        0.52        7.22     13.77 o
  17   3   6      988.19     1129.43     33.59 o
  18   3   6     1040.51     1125.42     31.92 o
  19   3   6       16.91       28.60     15.98 o
  20   3   6      104.04       44.62     21.55 o
  21   3   6       70.53       35.86     84.02 o
  22   3   6        1.67      -36.72     40.95 o
 -22   4   6        3.18       -8.47     34.60 o
 -21   4   6        0.19       -4.24     30.36 o
 -20   4   6       32.71       -8.47     21.18 o
 -19   4   6       68.69       23.30     19.06 o
 -18   4   6      144.20      201.19    154.29 o
 -17   4   6      935.14      994.91     24.13 o
 -16   4   6       98.66       91.49     10.23 o
 -15   4   6        3.71       15.38     16.59 o
 -14   4   6       98.35       74.30      9.45 o
 -13   4   6     1283.34     1351.10     30.03 o
 -12   4   6      150.07      130.18      8.64 o
 -11   4   6      124.30      122.38      7.23 o
 -10   4   6        0.40       -5.42      5.42 o
  -9   4   6       56.99       43.09      9.89 o
  -8   4   6      219.58      225.00      7.41 o
  -7   4   6       53.78       45.80      5.22 o
  -6   4   6       37.08       43.21     15.18 o
  -5   4   6     2087.82     2078.77     41.37 o
  -4   4   6       60.41       37.21      3.90 o
  -3   4   6      694.19      666.93      9.49 o
  -2   4   6      820.25      804.47     10.49 o
  -1   4   6     2960.20     2833.80     28.75 o
   0   4   6      158.51      152.89      4.49 o
   1   4   6     1097.30     1098.72     13.74 o
   2   4   6      286.18      328.06     11.65 o
   3   4   6      109.62      117.11      4.72 o
   4   4   6      208.64      218.92      4.99 o
   5   4   6     2404.37     2441.76     42.09 o
   6   4   6      266.32      267.03      8.83 o
   7   4   6        1.40        4.76      4.27 o
   8   4   6       16.20       30.95      3.37 o
   9   4   6      207.87      237.92      6.63 o
  10   4   6       67.66       87.93      5.54 o
  11   4   6      117.68      117.72      5.62 o
  12   4   6      385.84      370.82     11.30 o
  13   4   6       38.37       23.05      4.69 o
  14   4   6       42.41       45.84      9.18 o
  15   4   6       14.33       11.27     26.48 o
  16   4   6        1.71      -13.77     34.24 o
  17   4   6      253.18      254.91     21.89 o
  18   4   6        5.61        5.39     18.83 o
  19   4   6       31.90       27.60     23.65 o
  20   4   6        8.59        9.02     19.49 o
  21   4   6      149.60       94.62     36.72 o
 -21   5   6        7.51      -25.42     25.42 o
 -20   5   6       60.22       52.25     31.07 o
 -19   5   6       66.74       39.54     19.77 o
 -18   5   6       24.64       18.05     44.48 o
 -17   5   6        4.75      -12.28     33.19 o
 -16   5   6      268.83      277.20     15.17 o
 -15   5   6       25.77       37.11      9.93 o
 -14   5   6     1288.58     1344.99     25.72 o
 -13   5   6      160.15      146.21      9.93 o
 -12   5   6      106.93      118.53      9.14 o
 -11   5   6      537.46      549.42     13.91 o
 -10   5   6      211.81      233.30     11.65 o
  -9   5   6      452.66      445.84     21.19 o
  -8   5   6      380.94      374.29      9.89 o
  -7   5   6     1128.95     1076.85     16.60 o
  -6   5   6      388.70      369.10      7.13 o
  -5   5   6      181.79      203.94      5.60 o
  -4   5   6      664.41      702.58     20.84 o
  -3   5   6       90.12      102.88      4.72 o
  -2   5   6        0.13        5.30      3.49 o
  -1   5   6       40.44       45.32      5.30 o
   0   5   6        7.66        8.03      3.90 o
   1   5   6      496.73      473.35     20.13 o
   2   5   6        0.05        4.06      9.89 o
   3   5   6        1.73        4.14      3.72 o
   4   5   6      911.91      997.53     13.23 o
   5   5   6       70.61       74.08      4.92 o
   6   5   6       27.00       29.66      4.57 o
   7   5   6      349.92      364.11      7.90 o
   8   5   6      839.17      859.08     16.60 o
   9   5   6       12.13       16.91      6.00 o
  10   5   6      606.68      623.64     17.66 o
  11   5   6     1283.68     1314.60     26.50 o
  12   5   6      285.95      306.19     12.36 o
  13   5   6     3267.07     3413.80     60.82 o
  14   5   6     1101.51     1113.36     28.26 o
  15   5   6      187.12      169.47     14.12 o
  16   5   6      231.32      235.85     17.65 o
  17   5   6     1578.48     1560.77     42.39 o
  18   5   6       28.91       58.60     28.24 o
  19   5   6      102.95       91.79     28.24 o
 -20   6   6      512.38      314.97     39.55 o
 -19   6   6      111.12       88.26     24.01 o
 -18   6   6       12.66       59.74     36.72 o
 -17   6   6      739.12      740.22    124.31 o
 -16   6   6      277.13      335.75     57.90 o
 -15   6   6       26.77       54.47     14.38 o
 -14   6   6      644.36      612.85     16.25 o
 -13   6   6     1108.95     1123.74     54.04 o
 -12   6   6       22.81       10.77      9.27 o
 -11   6   6      650.20      694.84     23.66 o
 -10   6   6      391.27      393.04     20.13 o
  -9   6   6       75.02       69.61     11.65 o
  -8   6   6     1148.20     1207.45     16.69 o
  -7   6   6       65.58       73.77      4.94 o
  -6   6   6      555.92      608.30     10.35 o
  -5   6   6       32.30       47.96      6.71 o
  -4   6   6       72.23       83.09      4.72 o
  -3   6   6        4.88        6.02      4.22 o
  -2   6   6     1721.38     1878.92     21.71 o
  -1   6   6       16.35       22.76      4.59 o
   0   6   6       53.17       54.97      4.94 o
   1   6   6        1.67       -0.42      4.05 o
   2   6   6     1156.53     1257.71     23.32 o
   3   6   6        5.76        7.86      3.90 o
   4   6   6      134.91      144.88      5.22 o
   5   6   6        3.91       -3.53      4.99 o
   6   6   6      171.26      160.16     10.24 o
   7   6   6        0.14        6.33      5.11 o
   8   6   6     2079.74     2096.75     38.88 o
   9   6   6       25.77       15.94      8.12 o
  10   6   6       39.88       41.56      7.77 o
  11   6   6     2305.60     2427.00     34.29 o
  12   6   6       38.78       23.30     12.00 o
  13   6   6      875.28      880.14     24.02 o
  14   6   6      352.65      360.86     16.95 o
  15   6   6      457.50      423.02     20.48 o
  16   6   6       82.98       76.26     16.24 o
  17   6   6     1005.15      933.11     31.08 o
  18   6   6       45.87       11.30     28.24 o
 -19   7   6       47.62      -24.71     32.48 o
 -18   7   6      143.91       86.15     22.60 o
 -17   7   6      282.67      286.88    203.73 o
 -16   7   6      617.30      661.63    176.21 o
 -15   7   6       32.28       -9.11    123.92 o
 -14   7   6      193.12      177.17     49.43 o
 -13   7   6      123.29      115.14     23.65 o
 -12   7   6       39.37       50.07      9.50 o
 -11   7   6       37.97       36.02      9.14 o
 -10   7   6      310.92      307.07     11.34 o
  -9   7   6       86.06       73.48      7.44 o
  -8   7   6       19.11       13.09      9.18 o
  -7   7   6     1101.10     1104.12     15.68 o
  -6   7   6       30.90       18.70      5.22 o
  -5   7   6       36.66       29.54      4.72 o
  -4   7   6     1117.34     1151.20     14.73 o
  -3   7   6      225.18      252.11      8.83 o
  -2   7   6      747.62      808.74     13.78 o
  -1   7   6       43.65       54.32      6.71 o
   0   7   6        2.34        3.08      9.53 o
   1   7   6      291.76      300.16      7.13 o
   2   7   6      356.23      370.69      7.63 o
   3   7   6        0.24       11.76      4.92 o
   4   7   6      455.31      514.30      8.73 o
   5   7   6        0.75        4.24     11.30 o
   6   7   6       88.03      101.42      5.60 o
   7   7   6       30.76       11.77      5.65 o
   8   7   6      208.81      228.75     12.71 o
   9   7   6       80.75       85.27      9.18 o
  10   7   6       23.98       32.45     12.00 o
  11   7   6      334.70      372.42     19.07 o
  12   7   6       34.76       38.13      7.06 o
  13   7   6      195.25      175.12     12.71 o
  14   7   6       22.06       28.24     13.42 o
  15   7   6       54.23       31.07     14.83 o
  16   7   6      145.72      120.75     16.95 o
  17   7   6      355.70      396.16     40.25 o
 -18   8   6       10.28      -33.89     44.48 o
 -17   8   6      533.43      468.93     28.96 o
 -16   8   6      236.18      253.42     23.89 o
 -15   8   6       24.51       34.92     71.67 o
 -14   8   6      775.52      818.53    100.30 o
 -13   8   6      335.37      347.62    112.28 o
 -12   8   6        6.92        0.10     26.48 o
 -11   8   6      594.35      691.31     14.76 o
 -10   8   6       57.47       63.18      4.48 o
  -9   8   6      325.16      317.71     19.07 o
  -8   8   6       64.39       59.33      5.30 o
  -7   8   6       20.99       33.37      6.00 o
  -6   8   6      463.18      479.44      8.95 o
  -5   8   6      184.41      140.28      6.11 o
  -4   8   6       46.23       54.07      6.00 o
  -3   8   6        7.07        9.40      5.16 o
  -2   8   6       10.59        9.80      5.45 o
  -1   8   6        2.90        2.70      5.65 o
   0   8   6        4.00        8.07      5.08 o
   1   8   6      122.82       88.27      5.93 o
   2   8   6       39.38       41.94      6.23 o
   3   8   6       64.45       41.32      5.08 o
   4   8   6       58.09       53.85      5.65 o
   5   8   6       70.66       56.45      5.22 o
   6   8   6      124.79      121.01      7.77 o
   7   8   6       64.71       68.39      6.52 o
   8   8   6      494.56      522.90     11.37 o
   9   8   6      296.23      297.64      8.51 o
  10   8   6      457.16      497.61     19.77 o
  11   8   6     1271.97     1328.07     63.23 o
  12   8   6      166.59      149.74     12.35 o
  13   8   6       56.03       40.25     13.42 o
  14   8   6      976.11     1006.58     43.80 o
  15   8   6      873.49      954.26     43.09 o
  16   8   6      125.32      122.86     24.01 o
  17   8   6      185.10      210.43     41.66 o
 -16   9   6      102.46       31.07     24.01 o
 -15   9   6       59.21       64.60     50.84 o
 -14   9   6      367.82      390.82    171.60 o
 -13   9   6       96.71      146.50     29.66 o
 -12   9   6      170.17      123.85     21.71 o
 -11   9   6      205.68      203.07     15.44 o
 -10   9   6      218.35      205.65     11.54 o
  -9   9   6       33.98       19.66      9.53 o
  -8   9   6      999.25     1050.96     23.74 o
  -7   9   6       46.71       33.73      6.52 o
  -6   9   6      137.87      107.17     24.36 o
  -5   9   6     1916.04     1919.30     27.37 o
  -4   9   6      473.53      473.70     10.69 o
  -3   9   6      174.43      167.10      8.47 o
  -2   9   6      545.88      565.64     12.08 o
  -1   9   6       15.84       28.50      6.25 o
   0   9   6       13.52       20.17      5.60 o
   1   9   6       18.98       27.37      5.93 o
   2   9   6      479.75      446.42     10.59 o
   3   9   6      136.66      131.03      6.99 o
   4   9   6     1464.61     1491.56     22.13 o
   5   9   6      354.05      330.61      8.14 o
   6   9   6      378.37      416.31      9.53 o
   7   9   6      777.56      765.31     14.25 o
   8   9   6      287.27      297.76     19.07 o
   9   9   6       36.02       27.83     10.94 o
  10   9   6        2.63       -8.50      8.50 o
  11   9   6      206.54      208.74     14.83 o
  12   9   6       54.10       36.21     18.13 o
  13   9   6        6.06       20.99     25.77 o
  14   9   6      577.79      626.93     32.17 o
  15   9   6       36.53        7.21     42.37 o
  16   9   6       32.23       51.53     20.74 o
  17   9   6      132.90      124.28     42.37 o
 -15  10   6      144.29       67.08     43.78 o
 -14  10   6      865.65      724.43    165.28 o
 -13  10   6       60.74       58.50    103.44 o
 -12  10   6      168.62      144.49     71.32 o
 -11  10   6      298.99      258.47    131.35 o
 -10  10   6       19.16       52.36     31.77 o
  -9  10   6      167.11      176.01     51.90 o
  -8  10   6        0.07       12.95     10.01 o
  -7  10   6      404.59      336.49     16.95 o
  -6  10   6      379.13      438.25     16.24 o
  -5  10   6      252.61      244.71      9.62 o
  -4  10   6       39.00       21.44     11.65 o
  -3  10   6       75.65       81.08     14.48 o
  -2  10   6       86.30       85.14      7.64 o
  -1  10   6      934.12      831.49     15.95 o
   0  10   6        0.00       13.78      6.81 o
   1  10   6        0.01       -4.51     12.00 o
   2  10   6        0.84        1.87      6.92 o
   3  10   6        0.79        4.42      5.73 o
   4  10   6       20.57       11.68      5.42 o
   5  10   6      107.10      124.94     12.36 o
   6  10   6      513.46      549.13     12.08 o
   7  10   6       33.82       28.86     12.00 o
   8  10   6        2.99       -9.18      9.18 o
   9  10   6        3.67       -2.87     12.34 o
  10  10   6       36.57       40.96     13.98 o
  11  10   6      250.71      288.72     23.53 o
  12  10   6       29.91       24.77     19.80 o
  13  10   6       32.19       34.35     23.95 o
  14  10   6      220.71      244.17     28.18 o
  15  10   6       23.64       -3.58     25.03 o
  16  10   6      168.16       97.44     48.02 o
  17  10   6      119.10       98.85     27.54 o
 -13  11   6        7.94       74.84     30.36 o
 -12  11   6       14.88      -22.19     26.68 o
 -11  11   6       57.42       44.15     48.72 o
 -10  11   6      204.45      170.52     24.58 o
  -9  11   6      173.31      133.28    134.87 o
  -8  11   6       15.08       -5.18     96.38 o
  -7  11   6        1.24        6.08     14.12 o
  -6  11   6        4.62       14.67     21.89 o
  -5  11   6      295.77      266.89     33.90 o
  -4  11   6       50.80       59.72     10.45 o
  -3  11   6       53.76       44.06      7.64 o
  -2  11   6       16.54       14.05      6.72 o
  -1  11   6      138.29      149.90     10.59 o
   0  11   6        8.41       19.88      8.83 o
   1  11   6      178.64      180.95      9.65 o
   2  11   6        0.44       10.81      9.65 o
   3  11   6      114.62      124.35      9.45 o
   4  11   6       18.54       17.33      9.65 o
   5  11   6        2.56        7.85     10.22 o
   6  11   6       86.60       83.44     10.53 o
   7  11   6      113.30       69.75     10.74 o
   8  11   6       63.48       67.52     22.95 o
   9  11   6      115.26      116.16     14.08 o
  10  11   6      113.74      110.18     19.60 o
  11  11   6      134.44      117.89     50.49 o
  12  11   6       45.12       22.46     21.91 o
  13  11   6      306.33      339.64     29.71 o
  14  11   6      604.36      668.29     41.94 o
  15  11   6        4.12       -8.47     42.36 o
  16  11   6       81.70      -26.83     45.90 o
 -12  12   6        6.03      -48.01     48.01 o
 -11  12   6      144.81      182.88     48.72 o
 -10  12   6       21.83       17.59    108.74 o
  -9  12   6       82.71      100.79     32.91 o
  -8  12   6      139.11      143.50    111.92 o
  -7  12   6       16.74       11.72     55.07 o
  -6  12   6      231.97      227.65     35.66 o
  -5  12   6        4.40      -19.96    103.79 o
  -4  12   6        9.39       29.96     16.18 o
  -3  12   6      132.99      108.61     55.08 o
  -2  12   6       19.53       27.54     15.53 o
  -1  12   6      159.12      159.58     19.07 o
   0  12   6       28.37       17.16     19.06 o
   1  12   6      138.38      141.38     12.72 o
   2  12   6        9.12        9.89     18.36 o
   3  12   6        0.70       15.89     10.48 o
   4  12   6       66.32       65.46     10.69 o
   5  12   6      333.51      303.30     14.72 o
   6  12   6        8.83       17.68     12.21 o
   7  12   6        1.63       -8.02     15.39 o
   8  12   6       11.74        2.00     14.88 o
   9  12   6        0.63      -14.38     16.68 o
  10  12   6       19.44        6.96     21.31 o
  11  12   6        0.00       20.51     23.62 o
  12  12   6      153.96      114.33     43.07 o
  13  12   6        6.73      -14.12     38.83 o
 -10  13   6       26.62      -46.60     46.60 o
  -9  13   6        0.63       21.89     43.78 o
  -8  13   6       52.83       28.95     38.83 o
  -7  13   6        0.64      -32.48     32.48 o
  -6  13   6        0.16      -26.83     26.83 o
  -5  13   6       14.26      -13.42     20.48 o
  -4  13   6       36.90       21.89     20.48 o
  -3  13   6       28.74       27.54     18.36 o
  -2  13   6      105.34      123.57     21.18 o
  -1  13   6       14.28       17.65     19.06 o
   0  13   6        8.01       44.48     18.36 o
   1  13   6        0.03        2.12     14.83 o
   2  13   6      103.80       98.15     14.83 o
   3  13   6        6.98        8.47     14.83 o
   4  13   6       16.53       10.09     11.95 o
   5  13   6        2.94        0.84     15.18 o
   6  13   6       65.85       37.72     26.48 o
   7  13   6        0.15      -12.00     20.48 o
   8  13   6        0.42      -14.83     28.24 o
   9  13   6       78.84       80.49     33.89 o
  10  13   6        4.62        7.06     28.95 o
  11  13   6       46.20       28.24     34.60 o
  12  13   6        9.67       96.03     35.30 o
  13  13   6      561.77      433.62     67.09 o
  -8  14   6       11.43      -47.31     47.31 o
  -7  14   6      101.89       84.73     41.66 o
  -6  14   6        8.54       60.02     45.19 o
  -5  14   6        4.88       33.19     37.42 o
  -4  14   6       50.31       84.02     41.66 o
  -3  14   6        6.27       26.83     26.83 o
  -2  14   6       35.36       27.54     21.89 o
  -1  14   6      365.80      310.01     25.42 o
   0  14   6        9.53       21.89     21.18 o
   1  14   6        0.27      -19.06     19.06 o
   2  14   6       84.63       87.56     19.77 o
   3  14   6        0.08      -28.24     28.24 o
   4  14   6        0.63      -31.07     31.07 o
   5  14   6       18.31       -1.41     26.12 o
   6  14   6      174.12      201.95     45.19 o
  10  14   6       79.70       38.84     40.95 o
  11  14   6      122.40       79.08     38.13 o
  -6  15   6        0.32      -48.72     48.72 o
  -5  15   6       45.33       55.78     31.07 o
  -4  15   6       74.13       72.02     47.31 o
  -3  15   6        1.10      -27.54     36.72 o
  -2  15   6       60.49       89.67     45.19 o
  -1  15   6      349.27      379.92     33.19 o
   0  15   6       17.42        1.41     28.24 o
   1  15   6      322.73      258.45     52.26 o
   2  15   6        0.05      -51.54     51.54 o
   3  15   6       56.23       31.77     50.84 o
   4  15   6       27.94       14.12     55.78 o
   5  15   6       79.91      -40.95     55.78 o
  -3  16   6       23.48       38.13     41.66 o
  -2  16   6      203.73      249.26     48.02 o
 -22   1   7        1.96      -26.91     26.91 o
 -21   1   7        1.46        5.55     20.33 o
 -20   1   7        0.72       53.81     19.15 o
 -19   1   7        9.46       -3.46     14.75 o
 -18   1   7       92.04      105.57     20.12 o
 -17   1   7       93.03       81.70     21.18 o
 -16   1   7      119.42      115.27     10.36 o
 -15   1   7      162.68      165.12      9.89 o
 -14   1   7      516.48      507.73     10.66 o
 -13   1   7       11.34       12.20      5.42 o
 -12   1   7        1.07       -1.66      4.92 o
 -11   1   7       52.47       48.25      5.65 o
 -10   1   7      184.34      196.85      5.93 o
  -9   1   7        0.10       12.75      4.05 o
  -8   1   7      799.70      754.29     16.25 o
  -7   1   7      692.62      627.62      8.76 o
  -6   1   7      257.23      265.75     10.24 o
  -5   1   7       35.83       26.92      3.53 o
  -4   1   7       90.36       96.76      4.05 o
  -3   1   7       44.73       33.91      3.50 o
  -2   1   7      383.90      462.66      6.94 o
  -1   1   7        7.92       -3.15      3.22 o
   0   1   7       79.20       63.95      3.50 o
   1   1   7      479.62      438.34      6.49 o
   2   1   7       21.04       26.81      4.24 o
   3   1   7      169.59      246.27      5.23 o
   4   1   7        7.05        8.26      3.22 o
   5   1   7      154.14      193.06     10.59 o
   6   1   7       50.52       49.40      7.77 o
   7   1   7     1152.12     1130.21     14.68 o
   8   1   7      490.86      451.90     14.83 o
   9   1   7       56.22       52.56      4.81 o
  10   1   7      362.78      402.06     18.72 o
  11   1   7      175.02      152.67      7.05 o
  12   1   7        6.50        6.92      5.54 o
  13   1   7      169.61      166.18      9.18 o
  14   1   7        0.18       -5.54      5.54 o
  15   1   7      200.95      182.20      7.58 o
  16   1   7      112.70      116.61     11.19 o
  17   1   7      238.35      239.15     17.68 o
  18   1   7       12.92       27.66     21.89 o
  19   1   7        3.37       21.98     22.95 o
  20   1   7       11.02       -0.86     22.05 o
  21   1   7        0.06        4.27     26.97 o
  22   1   7       65.23      129.92     50.84 o
 -22   2   7        2.55      -40.95     40.95 o
 -21   2   7        0.03      -46.95     46.95 o
 -20   2   7        0.54       -0.07     20.18 o
 -19   2   7       14.58        2.57     13.74 o
 -18   2   7        6.63       29.03     15.44 o
 -17   2   7       32.06       35.76     11.95 o
 -16   2   7       20.46       32.61     10.85 o
 -15   2   7       68.67       90.00     11.49 o
 -14   2   7       32.90       43.45      4.53 o
 -13   2   7      224.22      211.39     15.89 o
 -12   2   7        6.49       10.44      6.94 o
 -11   2   7       38.43       51.29      6.73 o
 -10   2   7       13.79       14.47      6.00 o
  -9   2   7       44.55       49.64      5.49 o
  -8   2   7        7.34        8.47      5.08 o
  -7   2   7      143.85      138.81      7.77 o
  -6   2   7      206.49      222.55      7.41 o
  -5   2   7     2053.64     2008.79     21.07 o
  -4   2   7      223.40      249.36      7.42 o
  -3   2   7       60.07       54.16      6.71 o
  -2   2   7       73.47       83.38      3.99 o
  -1   2   7     4191.29     4052.93     38.15 o
   0   2   7     1216.64     1202.07     22.27 o
   1   2   7       87.20       94.09      4.22 o
   2   2   7     1555.21     1518.07     18.74 o
   3   2   7      116.51      110.53      6.36 o
   4   2   7     5809.76     5643.57     50.61 o
   5   2   7        0.01        1.74      3.22 o
   6   2   7       94.82       83.83      4.59 o
   7   2   7      133.15      123.19      4.42 o
   8   2   7      998.74     1077.86     17.29 o
   9   2   7        0.92        7.90      7.06 o
  10   2   7       17.23       24.33      6.00 o
  11   2   7        0.51       -0.65      5.75 o
  12   2   7      210.86      201.58      7.80 o
  13   2   7      180.15      190.05      7.96 o
  14   2   7        5.98       13.91      6.72 o
  15   2   7       15.72       10.09      6.78 o
  16   2   7       64.87       61.86     29.66 o
  17   2   7       14.74       25.87     15.17 o
  18   2   7       30.12       28.24     14.98 o
  19   2   7       27.57        7.12     28.95 o
  20   2   7       25.57        1.12     21.55 o
  21   2   7        8.04       40.25     45.89 o
  22   2   7       44.90       37.42     37.42 o
 -22   3   7      125.62      159.58     49.43 o
 -21   3   7        0.25        0.36     52.25 o
 -20   3   7        0.08      -15.81     21.15 o
 -19   3   7        5.84      -18.14     19.45 o
 -18   3   7      431.67      410.71     25.07 o
 -17   3   7      436.12      424.51     16.98 o
 -16   3   7      286.75      291.85     14.45 o
 -15   3   7      963.01      914.49     43.80 o
 -14   3   7     1661.63     1791.02     52.29 o
 -13   3   7       64.33       40.07      8.23 o
 -12   3   7     1530.13     1521.30     26.85 o
 -11   3   7      466.54      447.93     10.23 o
 -10   3   7      110.19      102.69      6.23 o
  -9   3   7       36.93       38.64      5.49 o
  -8   3   7      300.27      306.55      7.44 o
  -7   3   7       51.64       44.93      5.60 o
  -6   3   7      276.22      279.38      6.94 o
  -5   3   7      268.34      248.01      8.83 o
  -4   3   7       10.13        7.39      3.22 o
  -3   3   7      654.20      680.60     14.13 o
  -2   3   7       91.35      112.68      4.22 o
  -1   3   7       54.91       34.25      3.72 o
   0   3   7       40.77       31.06      8.83 o
   1   3   7        9.68       13.37      3.72 o
   2   3   7      462.93      489.50      7.63 o
   3   3   7      301.01      331.22      6.11 o
   4   3   7      267.64      289.02      7.06 o
   5   3   7       52.75       47.12      3.72 o
   6   3   7      297.43      264.19      5.73 o
   7   3   7      494.61      519.15      9.18 o
   8   3   7      143.54      148.95      9.89 o
   9   3   7      158.63      175.61      7.44 o
  10   3   7       10.23        1.32      7.41 o
  11   3   7     2123.45     2218.84     26.94 o
  12   3   7      197.60      217.67     15.89 o
  13   3   7       56.58       46.10      7.16 o
  14   3   7      273.08      288.12      9.72 o
  15   3   7       42.98       55.65     19.77 o
  16   3   7       52.57       36.05     24.71 o
  17   3   7       72.72       58.19     14.57 o
  18   3   7      174.15      173.33     17.46 o
  19   3   7       11.55       -1.88     19.97 o
  20   3   7       21.72       36.13     77.67 o
  21   3   7       94.08       86.14     39.54 o
  22   3   7        1.01      -19.06     42.36 o
 -22   4   7      157.38        1.41     45.19 o
 -21   4   7       28.44        1.41     31.07 o
 -20   4   7       56.04       82.61     26.83 o
 -19   4   7       87.03      126.39     29.66 o
 -18   4   7      255.58      226.87     19.33 o
 -17   4   7       96.63       82.44     14.07 o
 -16   4   7       65.47       69.32     12.72 o
 -15   4   7      102.50       95.03     12.36 o
 -14   4   7       72.73       91.46     10.15 o
 -13   4   7      100.81       83.55     10.52 o
 -12   4   7      270.80      286.14     10.45 o
 -11   4   7      537.71      560.23     29.31 o
 -10   4   7      995.41     1050.84     33.91 o
  -9   4   7      225.88      252.27      7.44 o
  -8   4   7       48.56       42.66      6.71 o
  -7   4   7      842.08      835.10     12.73 o
  -6   4   7      153.19      149.26      9.53 o
  -5   4   7      123.07      141.11      4.81 o
  -4   4   7       42.24       37.66      6.35 o
  -3   4   7      212.24      179.44      4.99 o
  -2   4   7      188.71      180.70      5.23 o
  -1   4   7      506.35      506.68     10.60 o
   0   4   7       15.38       16.95      3.72 o
   1   4   7        9.06        1.13      3.72 o
   2   4   7       60.27       43.28      4.22 o
   3   4   7      475.95      434.36     11.65 o
   4   4   7       52.03       54.18      4.22 o
   5   4   7      106.94      107.94      4.72 o
   6   4   7       23.68       24.99      5.30 o
   7   4   7        1.44        4.91      8.12 o
   8   4   7      444.79      484.76      8.71 o
   9   4   7      405.14      392.19      9.33 o
  10   4   7      383.86      417.12      8.75 o
  11   4   7      422.23      384.69     26.13 o
  12   4   7      216.13      214.38      7.16 o
  13   4   7     1003.71     1028.17     16.15 o
  14   4   7      580.51      575.25     17.66 o
  15   4   7       13.44       18.69     10.80 o
  16   4   7      809.70      806.37     21.16 o
  17   4   7      431.64      369.15     19.18 o
  18   4   7       83.72       75.14     18.72 o
  19   4   7      186.11      142.66     20.02 o
  20   4   7       48.69       33.89     33.19 o
  21   4   7        0.38      -33.19     46.60 o
 -21   5   7      113.82       -4.24     51.55 o
 -20   5   7       23.95      -12.00     28.95 o
 -19   5   7        6.00       -2.82     28.24 o
 -18   5   7        0.60       11.30     19.77 o
 -17   5   7       79.33       67.12     60.37 o
 -16   5   7       62.22      100.50     29.30 o
 -15   5   7      103.41       93.64     11.03 o
 -14   5   7      617.79      676.43     33.90 o
 -13   5   7      325.45      336.59     13.26 o
 -12   5   7     1465.02     1589.67     27.32 o
 -11   5   7       14.57       12.95     13.06 o
 -10   5   7       16.66       24.67      7.73 o
  -9   5   7     1296.83     1257.72     62.18 o
  -8   5   7      251.27      234.43     11.30 o
  -7   5   7      205.03      214.79      7.49 o
  -6   5   7      453.44      445.69      8.32 o
  -5   5   7     1163.39     1228.29     16.29 o
  -4   5   7       62.45       65.44      4.72 o
  -3   5   7      209.00      205.62      5.49 o
  -2   5   7      428.31      496.94      7.99 o
  -1   5   7      192.39      191.31      7.41 o
   0   5   7        3.96        2.47      6.00 o
   1   5   7      426.08      472.28      7.73 o
   2   5   7     1114.71     1113.93     13.46 o
   3   5   7       93.04      125.12      5.22 o
   4   5   7     1072.04     1057.62     13.73 o
   5   5   7       78.59       88.08      4.99 o
   6   5   7      267.57      321.56      8.47 o
   7   5   7        6.94        9.89      5.08 o
   8   5   7      166.30      188.24      6.25 o
   9   5   7       21.90       18.29      4.94 o
  10   5   7      924.91     1035.16     20.13 o
  11   5   7      570.33      578.32     11.23 o
  12   5   7      541.86      580.08     22.60 o
  13   5   7      314.51      315.72      9.53 o
  14   5   7       61.93       54.28     16.24 o
  15   5   7      455.97      420.89     17.12 o
  16   5   7      388.65      314.47     49.43 o
  17   5   7      265.94      198.58     41.31 o
  18   5   7      612.34      553.80     32.91 o
  19   5   7       59.45       54.64     38.48 o
 -19   6   7      119.67       40.95     27.54 o
 -18   6   7      321.58      308.59     28.25 o
 -17   6   7       32.01       19.31     58.60 o
 -16   6   7        5.40        0.43     19.00 o
 -15   6   7        2.02       25.65     26.48 o
 -14   6   7       28.38       18.08     10.97 o
 -13   6   7      128.51      107.51      9.81 o
 -12   6   7      617.03      638.06     41.32 o
 -11   6   7     1240.69     1360.38     34.97 o
 -10   6   7       65.82       63.50     17.65 o
  -9   6   7        0.14        2.88      6.23 o
  -8   6   7      821.87      802.29     19.78 o
  -7   6   7     1472.84     1494.72     33.92 o
  -6   6   7      219.38      203.21      8.83 o
  -5   6   7      348.99      392.46     10.95 o
  -4   6   7      417.40      469.07      9.18 o
  -3   6   7       43.54       54.57     12.00 o
  -2   6   7      585.90      566.43     27.55 o
  -1   6   7      804.17      814.84     11.16 o
   0   6   7       34.01       26.59      4.41 o
   1   6   7       10.82        6.54      5.65 o
   2   6   7     1292.34     1346.68     16.98 o
   3   6   7      167.41      183.72      5.93 o
   4   6   7      210.59      217.22      5.99 o
   5   6   7      828.20      829.18     14.84 o
   6   6   7     1303.56     1272.74     16.79 o
   7   6   7       62.03       47.17      5.22 o
   8   6   7      645.99      631.83     11.44 o
   9   6   7      331.18      356.60     20.83 o
  10   6   7      304.15      337.03      7.43 o
  11   6   7      141.15      130.96      6.36 o
  12   6   7      210.55      189.14     12.22 o
  13   6   7        0.21      -10.91     10.91 o
  14   6   7      337.04      356.13     17.81 o
  15   6   7       32.22       18.78     13.99 o
  16   6   7      455.55      445.48     22.95 o
  17   6   7       44.19       38.98     21.52 o
  18   6   7      390.04      452.66     46.61 o
 -19   7   7       28.47      -31.77     39.54 o
 -18   7   7      209.38      163.12     24.71 o
 -17   7   7       17.03      -24.71     24.71 o
 -16   7   7       34.33       48.95     21.79 o
 -15   7   7       59.57       91.56    307.50 o
 -14   7   7      256.18      285.35     14.98 o
 -13   7   7      453.35      479.31     19.30 o
 -12   7   7      147.05      145.47     11.49 o
 -11   7   7      339.61      351.63     13.26 o
 -10   7   7       78.16       60.20     10.16 o
  -9   7   7     1172.01     1171.47     21.33 o
  -8   7   7      352.20      354.56     10.95 o
  -7   7   7      624.95      664.38     24.01 o
  -6   7   7      195.80      209.18      7.23 o
  -5   7   7     1730.32     1726.43     20.74 o
  -4   7   7      156.48      130.40      5.73 o
  -3   7   7      191.16      190.03      6.23 o
  -2   7   7       14.78       27.72      5.08 o
  -1   7   7       15.27       34.08      5.60 o
   0   7   7       34.51       42.78      4.81 o
   1   7   7       28.58       30.28      8.12 o
   2   7   7       12.03       26.74      5.22 o
   3   7   7        0.07        8.61      6.35 o
   4   7   7     1783.21     1795.17     30.39 o
   5   7   7      137.63      147.81      6.73 o
   6   7   7      561.62      552.26     10.35 o
   7   7   7       14.51       16.09     12.36 o
   8   7   7     1969.00     2123.59     49.83 o
   9   7   7      330.49      350.31     40.96 o
  10   7   7     5270.29     5694.27    157.52 o
  11   7   7       12.37       -0.15      9.18 o
  12   7   7        4.22        6.59     11.37 o
  13   7   7       63.89       69.62     11.87 o
  14   7   7      376.60      408.84     44.84 o
  15   7   7       17.67       23.13     13.20 o
  16   7   7        0.14      -16.69     23.92 o
  17   7   7      630.45      715.43     55.09 o
 -17   8   7        6.65      -25.42     28.95 o
 -16   8   7      459.42      429.32    130.29 o
 -15   8   7      477.48      562.32     34.25 o
 -14   8   7     2262.01     2574.20    342.43 o
 -13   8   7      253.83      195.78     83.33 o
 -12   8   7       27.82       27.35     20.48 o
 -11   8   7       84.81       82.35     12.16 o
 -10   8   7      324.50      299.25     12.36 o
  -9   8   7     2750.86     2943.32     69.64 o
  -8   8   7      675.43      721.32     12.27 o
  -7   8   7       75.15       82.81      7.41 o
  -6   8   7       77.32       70.40      5.99 o
  -5   8   7       76.58       74.80      6.23 o
  -4   8   7      561.14      538.91      9.99 o
  -3   8   7       95.86       94.14     13.06 o
  -2   8   7      323.48      319.01      8.31 o
  -1   8   7      597.20      582.68     10.85 o
   0   8   7        0.99       -2.03      5.60 o
   1   8   7       20.20       34.36     10.94 o
   2   8   7      923.02      922.50     14.07 o
   3   8   7       88.18      101.33      7.77 o
   4   8   7      272.44      250.04      7.49 o
   5   8   7       27.77       41.78      5.30 o
   6   8   7      480.43      476.18     10.68 o
   7   8   7        2.16        6.23      5.60 o
   8   8   7     1700.58     1746.75     60.42 o
   9   8   7      151.21      146.16     12.36 o
  10   8   7      439.93      475.80     16.24 o
  11   8   7       74.50       74.44     11.33 o
  12   8   7      834.75      880.35     37.79 o
  13   8   7        3.30       -1.34     12.81 o
  14   8   7      868.80      934.22     33.54 o
  15   8   7       61.94       21.14     19.67 o
  16   8   7       10.19        6.98     21.88 o
  17   8   7       53.49      -38.13     38.13 o
 -16   9   7        9.37      -15.53     43.07 o
 -15   9   7      194.20      164.88     78.73 o
 -14   9   7       10.23       32.00     42.36 o
 -13   9   7      445.82      458.39     65.32 o
 -12   9   7       60.09       51.74     23.74 o
 -11   9   7       49.76       48.75     13.95 o
 -10   9   7       68.96       42.72     14.47 o
  -9   9   7      175.65      164.94     10.04 o
  -8   9   7      853.26      811.65     15.55 o
  -7   9   7      142.72      142.87      7.63 o
  -6   9   7     1542.93     1485.22     25.64 o
  -5   9   7        9.99       16.26      6.92 o
  -4   9   7       13.10       19.82      6.63 o
  -3   9   7       35.98       29.79      6.81 o
  -2   9   7      246.40      180.14      9.89 o
  -1   9   7      306.86      276.92      9.89 o
   0   9   7      324.16      330.91      9.15 o
   1   9   7     1664.09     1442.54     21.20 o
   2   9   7       25.75       29.96     10.59 o
   3   9   7        8.70       12.93     12.00 o
   4   9   7       33.46       47.45     15.53 o
   5   9   7     1377.73     1312.19     18.91 o
   6   9   7       51.47       39.06      6.26 o
   7   9   7      171.53      136.38     23.30 o
   8   9   7      196.23      197.49      9.33 o
   9   9   7      864.83      945.21     39.56 o
  10   9   7      965.81     1019.63     23.09 o
  11   9   7       14.75       -2.90     13.06 o
  12   9   7       56.55       74.44     16.45 o
  13   9   7        8.18       -3.17     30.36 o
  14   9   7       31.34       20.45     20.40 o
  15   9   7       77.95      101.57     52.96 o
  16   9   7        1.14      -26.48     26.48 o
 -14  10   7        1.40      -45.19     45.19 o
 -13  10   7        3.40      -22.44     22.44 o
 -12  10   7       29.28      -12.27     55.78 o
 -11  10   7      154.69      160.15     25.80 o
 -10  10   7        0.12        5.49     14.83 o
  -9  10   7      153.40      128.79     44.84 o
  -8  10   7       25.53       27.32     10.69 o
  -7  10   7      112.37       97.24     14.12 o
  -6  10   7      132.37      125.09      9.14 o
  -5  10   7      149.89      114.01      7.70 o
  -4  10   7       27.38       19.96      7.36 o
  -3  10   7       87.87       86.10      8.87 o
  -2  10   7       41.41       40.43      7.51 o
  -1  10   7      126.41      107.83      8.23 o
   0  10   7      125.13      123.24     10.94 o
   1  10   7       61.74       72.18      7.44 o
   2  10   7      119.02      103.33      7.23 o
   3  10   7       19.40        8.08      9.18 o
   4  10   7      266.81      220.52     16.59 o
   5  10   7       10.34       11.86      6.92 o
   6  10   7      411.77      387.62     18.36 o
   7  10   7        3.20       -2.50      7.34 o
   8  10   7        4.49        9.89      7.37 o
   9  10   7      361.22      382.63     26.13 o
  10  10   7       30.86       -8.83     34.95 o
  11  10   7        0.06      -12.38     24.01 o
  12  10   7       26.45       43.64     19.51 o
  13  10   7        4.53      -11.56     23.21 o
  14  10   7       18.39       13.92     34.60 o
  15  10   7        1.21      -35.66     35.66 o
  16  10   7       18.06       39.54     42.36 o
 -13  11   7       38.51      -52.96     52.96 o
 -12  11   7       64.05       48.72     41.66 o
 -11  11   7       16.70      -22.59     22.59 o
 -10  11   7      103.34      118.64    161.34 o
  -9  11   7       31.13       61.44     80.14 o
  -8  11   7      566.65      583.64    165.26 o
  -7  11   7       43.10       28.83     30.36 o
  -6  11   7      440.19      370.73     77.33 o
  -5  11   7       11.10       16.84     13.56 o
  -4  11   7        6.16       23.29     34.95 o
  -3  11   7      371.22      349.91     14.48 o
  -2  11   7      349.13      294.08     12.36 o
  -1  11   7        9.05        9.03      8.75 o
   0  11   7       36.31       21.28      8.47 o
   1  11   7      250.60      232.25     21.54 o
   2  11   7      672.10      646.32     17.90 o
   3  11   7        5.55       -0.95      9.15 o
   4  11   7        5.27       21.08     10.52 o
   5  11   7       91.39       79.36     18.01 o
   6  11   7       11.36       10.31     10.52 o
   7  11   7      193.94      166.43     15.58 o
   8  11   7      257.32      272.07     19.42 o
   9  11   7      602.86      620.05     79.45 o
  10  11   7       28.89       28.20     22.95 o
  11  11   7      211.74      227.77     33.54 o
  12  11   7       90.45       81.79     25.78 o
  13  11   7        3.68       -9.49     51.54 o
  14  11   7       11.31      -25.96     25.96 o
  15  11   7       87.29       40.95     45.19 o
 -11  12   7      300.57      254.22     50.84 o
 -10  12   7       52.47       43.78     38.83 o
  -9  12   7        5.14      -15.53     40.25 o
  -8  12   7       37.71       22.59     28.24 o
  -7  12   7       89.29       93.91     23.30 o
  -6  12   7       21.84        8.47     19.06 o
  -5  12   7       30.41        9.89     15.53 o
  -4  12   7      474.97      480.22     25.31 o
  -3  12   7        3.22        1.56     61.08 o
  -2  12   7       28.39       39.89     98.15 o
  -1  12   7       29.80       21.18     14.12 o
   0  12   7        9.57       29.03     12.45 o
   1  12   7       14.74        9.95     10.85 o
   2  12   7        0.15        7.54     13.42 o
   3  12   7       70.83       68.92     11.35 o
   4  12   7       70.13       52.01     12.17 o
   5  12   7        0.36        4.47     10.74 o
   6  12   7        0.48       20.31     15.38 o
   7  12   7       15.17        6.06     20.83 o
   8  12   7        0.07      -15.18     15.18 o
   9  12   7      110.69      113.97     48.37 o
  10  12   7        0.20      -23.40     23.40 o
  11  12   7       11.58       30.84     25.71 o
  12  12   7        6.86      -24.82     37.07 o
  13  12   7      112.87       52.25     39.54 o
  -9  13   7       16.36      105.21     41.66 o
  -8  13   7      108.78       94.62     33.89 o
  -7  13   7        4.59       28.95     36.01 o
  -6  13   7       48.78       14.83     40.25 o
  -5  13   7        0.11       38.83     21.89 o
  -4  13   7       13.33       17.65     19.06 o
  -3  13   7      215.48      213.96     22.60 o
  -2  13   7      128.16       98.86     20.48 o
  -1  13   7        3.72      -14.83     17.65 o
   0  13   7        3.18      -17.65     17.65 o
   1  13   7        4.31       30.36     16.24 o
   2  13   7       21.91       28.24     17.65 o
   3  13   7        0.14       12.71     12.71 o
   4  13   7       32.39       34.60     22.59 o
   5  13   7        4.79       24.65     16.72 o
   6  13   7        2.32      -14.07     14.07 o
   7  13   7       11.18       -1.41     33.89 o
   8  13   7        0.98       37.42     31.07 o
   9  13   7       57.77       56.49     30.36 o
  10  13   7       14.41        4.24     30.36 o
  11  13   7      242.89      283.87     44.49 o
  12  13   7        0.71       26.12     34.60 o
  -7  14   7       36.77       59.31     33.89 o
  -6  14   7        1.74      -26.83     29.66 o
  -5  14   7      251.13      171.59     33.89 o
  -4  14   7       26.58       15.53     40.25 o
  -3  14   7        4.38       48.01     33.89 o
  -2  14   7       18.81      -20.48     20.48 o
  -1  14   7        1.59      -14.83     19.77 o
   0  14   7        0.12      -13.42     20.48 o
   1  14   7      373.63      360.15     26.13 o
   2  14   7      130.42      126.39     19.77 o
   3  14   7        3.97       14.83     32.48 o
   4  14   7       12.17      -16.95     29.66 o
   5  14   7       15.70      -14.83     36.01 o
  -5  15   7      252.00      197.72     47.31 o
  -4  15   7        0.13       19.77     40.25 o
  -3  15   7       62.99       39.54     39.54 o
  -2  15   7       91.06       51.55     40.95 o
  -1  15   7       11.60       60.02     35.30 o
   0  15   7       23.38        6.35     33.89 o
   2  15   7      146.40       24.01     50.13 o
   4  15   7      112.67      118.63     32.48 o
 -21   0   8        4.58       29.66     38.83 o
 -20   0   8       10.25       26.83     26.83 o
 -19   0   8        5.51      -23.30     23.30 o
 -18   0   8        1.30       26.83     22.59 o
 -17   0   8      242.00      256.33     24.72 o
 -16   0   8       57.96       58.61     21.89 o
 -15   0   8      105.36       88.97     12.00 o
 -14   0   8       96.38       90.38      9.89 o
 -13   0   8     1317.34     1308.55     26.14 o
 -12   0   8       56.24       70.61      9.89 o
 -11   0   8      349.58      317.09      9.89 o
 -10   0   8      410.37      406.80     11.30 o
  -9   0   8        1.44       -6.35      6.35 o
  -8   0   8       13.82       19.06      7.77 o
  -7   0   8      589.67      454.19     12.71 o
  -6   0   8      772.01      747.45     14.84 o
  -5   0   8      177.28      239.39      7.77 o
  -4   0   8     1088.82     1098.92     18.37 o
  -3   0   8     1243.02     1113.94     18.38 o
  -2   0   8      491.76      483.87     10.60 o
  -1   0   8     3055.15     3085.33     41.77 o
   0   0   8       48.51      108.03      6.35 o
   1   0   8     3783.32     3797.79     51.01 o
   2   0   8      382.07      351.03      9.18 o
   3   0   8     1564.40     1498.12     23.33 o
   4   0   8       51.45       50.13      6.35 o
   5   0   8     1507.56     1548.80     26.16 o
   6   0   8      646.95      631.53     14.13 o
   7   0   8       52.73       28.95      6.35 o
   8   0   8      593.99      586.27     13.42 o
   9   0   8        0.79        4.94      4.24 o
  10   0   8      272.33      245.75      6.36 o
  11   0   8     1863.71     1888.62     37.46 o
  12   0   8       73.31       55.78     12.00 o
  13   0   8      419.00      427.27     16.24 o
  14   0   8      155.57      166.65     14.83 o
  15   0   8       34.32       17.65     13.42 o
  16   0   8      213.55      206.19     17.65 o
  17   0   8      322.91      379.21     28.95 o
  18   0   8       64.38       98.85     24.71 o
  19   0   8       74.09       76.26     34.60 o
  20   0   8       33.48       83.32     47.31 o
  21   0   8        6.13        7.06     40.95 o
 -21   1   8       12.50       48.54     23.07 o
 -20   1   8       15.31       -4.07     21.80 o
 -19   1   8      218.93      253.07     24.01 o
 -18   1   8        0.66        3.88     14.48 o
 -17   1   8      269.12      239.25     17.47 o
 -16   1   8        5.11        4.04     15.53 o
 -15   1   8      227.41      236.88     13.32 o
 -14   1   8        8.96        2.39      6.92 o
 -13   1   8      120.39      137.19     15.89 o
 -12   1   8      432.79      437.68     10.23 o
 -11   1   8      587.13      558.32      9.65 o
 -10   1   8        2.94        6.62      6.00 o
  -9   1   8      260.85      271.17      5.75 o
  -8   1   8      611.78      646.53      9.28 o
  -7   1   8      248.29      217.40      6.71 o
  -6   1   8      246.31      274.14      6.26 o
  -5   1   8        1.68        5.86      4.05 o
  -4   1   8     3182.93     3251.32     31.53 o
  -3   1   8      224.94      203.88      5.23 o
  -2   1   8      211.42      319.27      5.93 o
  -1   1   8       97.93       92.07      4.41 o
   0   1   8    14932.64    15595.55    132.64 o
   1   1   8      632.37      631.67      8.49 o
   2   1   8       36.42       16.07      3.99 o
   3   1   8       23.41       17.95      4.59 o
   4   1   8     1739.16     1892.12     20.48 o
   5   1   8      206.43      214.72      5.99 o
   6   1   8      671.94      707.65     10.96 o
   7   1   8      119.29      124.75      5.22 o
   8   1   8      434.74      492.89     12.01 o
   9   1   8      174.90      183.48      5.88 o
  10   1   8       20.12       35.99      6.71 o
  11   1   8       43.59       49.81      5.05 o
  12   1   8      143.63      149.87      5.54 o
  13   1   8      118.44      101.69      5.16 o
  14   1   8      531.20      542.48     10.60 o
  15   1   8        9.57       12.91     10.59 o
  16   1   8       71.31      110.18     14.88 o
  17   1   8      158.81      164.19     18.10 o
  18   1   8       37.17       41.51     17.18 o
  19   1   8        6.09       14.44     21.37 o
  20   1   8        0.04       28.58     26.84 o
  21   1   8       68.05       81.91     46.60 o
 -21   2   8        0.00       30.23     37.42 o
 -20   2   8        5.87       11.06     21.66 o
 -19   2   8        0.01        5.36     18.00 o
 -18   2   8        2.10       10.37     15.61 o
 -17   2   8      265.37      282.84     40.25 o
 -16   2   8      300.53      277.34     14.76 o
 -15   2   8      435.80      456.57     43.79 o
 -14   2   8        4.48       -9.27      9.27 o
 -13   2   8      458.08      482.79     12.89 o
 -12   2   8      551.20      509.31     14.13 o
 -11   2   8     1169.13     1173.46     36.03 o
 -10   2   8        0.40        0.98      5.73 o
  -9   2   8      212.81      223.85      6.99 o
  -8   2   8      124.73      130.84      6.43 o
  -7   2   8       29.01       31.96      3.79 o
  -6   2   8       29.40       27.72      9.18 o
  -5   2   8        3.74        2.40      5.65 o
  -4   2   8      852.88      815.82     11.23 o
  -3   2   8       42.08       35.66      4.24 o
  -2   2   8     1407.15     1238.60     13.89 o
  -1   2   8      284.03      322.16      6.23 o
   0   2   8       25.59       13.06      7.41 o
   1   2   8       59.27       65.12      4.41 o
   2   2   8      899.76      801.39     10.53 o
   3   2   8        0.49       -3.39      3.39 o
   4   2   8      206.15      192.97      9.18 o
   5   2   8       65.69       74.65      4.94 o
   6   2   8        7.87        4.90      3.72 o
   7   2   8        0.58        2.12      3.53 o
   8   2   8      207.79      240.63     12.00 o
   9   2   8      143.41      155.84      6.17 o
  10   2   8        8.96        9.89      5.99 o
  11   2   8      924.40      928.40     14.76 o
  12   2   8      229.48      231.50      8.62 o
  13   2   8     1444.05     1536.33     21.52 o
  14   2   8      153.43      147.02      8.98 o
  15   2   8       12.36       14.58      8.50 o
  16   2   8      259.41      289.47     19.07 o
  17   2   8      206.38      176.29     16.39 o
  18   2   8        3.78      -10.70     21.00 o
  19   2   8       64.74       73.79     54.02 o
  20   2   8        0.02      -12.59     30.36 o
  21   2   8       56.58       52.96     42.37 o
  22   2   8       47.92       -6.35     47.31 o
 -22   3   8      309.60      229.50     42.37 o
 -21   3   8      167.57      179.16     60.02 o
 -20   3   8        0.83       18.90     21.82 o
 -19   3   8       33.71        1.75     37.78 o
 -18   3   8       29.62       34.62     15.15 o
 -17   3   8      128.87      113.40     14.67 o
 -16   3   8      905.34      929.80     25.78 o
 -15   3   8      816.17      839.61     46.62 o
 -14   3   8        0.64       -9.13     15.18 o
 -13   3   8     1388.02     1422.34     24.44 o
 -12   3   8      434.20      438.43     20.83 o
 -11   3   8       63.94       75.54     13.06 o
 -10   3   8       18.96       28.88      6.11 o
  -9   3   8      215.35      188.59      6.99 o
  -8   3   8       83.52       94.43      6.43 o
  -7   3   8       28.87       31.12      5.42 o
  -6   3   8     1302.36     1344.47     16.90 o
  -5   3   8      803.52      731.97     10.17 o
  -4   3   8      499.61      553.81      8.49 o
  -3   3   8      111.51      132.55      9.89 o
  -2   3   8     1090.77     1191.29     15.23 o
  -1   3   8      355.85      375.45      6.94 o
   0   3   8     3618.29     4131.29     41.49 o
   1   3   8       22.15       18.19     11.65 o
   2   3   8      502.76      547.89      8.83 o
   3   3   8      466.55      496.72     18.72 o
   4   3   8      949.62      937.23     12.22 o
   5   3   8      910.66      870.11     11.73 o
   6   3   8      639.59      727.30     10.45 o
   7   3   8       11.44       18.09      5.30 o
   8   3   8        0.23       10.12      7.41 o
   9   3   8       41.43       44.62      6.94 o
  10   3   8        0.37        3.39      5.87 o
  11   3   8       96.00       87.68      7.16 o
  12   3   8      190.38      173.87     15.18 o
  13   3   8       20.58        9.10      7.44 o
  14   3   8      421.11      466.98     30.72 o
  15   3   8       75.00       76.33     11.65 o
  16   3   8      365.56      388.82     18.46 o
  17   3   8        4.48      -11.51     16.22 o
  18   3   8      226.58      209.00     22.39 o
  19   3   8      139.28       94.34     34.25 o
  20   3   8        9.40       57.90     36.01 o
  21   3   8      135.48      105.21     40.25 o
 -21   4   8        2.86      -14.12     49.43 o
 -20   4   8       53.95       21.18     27.54 o
 -19   4   8       28.41       74.14     24.71 o
 -18   4   8       92.15       77.72     21.87 o
 -17   4   8        7.46       11.30     13.98 o
 -16   4   8      921.76      977.06     24.47 o
 -15   4   8      268.46      283.46     16.22 o
 -14   4   8      146.77      159.55     11.30 o
 -13   4   8      106.63       80.25      9.93 o
 -12   4   8     2151.26     2361.10     33.93 o
 -11   4   8      369.32      391.87     15.54 o
 -10   4   8        5.15       12.95      7.23 o
  -9   4   8      585.82      616.25     11.45 o
  -8   4   8     1993.48     2032.08     23.43 o
  -7   4   8      670.17      682.89     11.67 o
  -6   4   8      634.64      626.36     10.95 o
  -5   4   8       20.60       16.95      3.49 o
  -4   4   8      323.45      323.89      6.99 o
  -3   4   8      478.99      478.69      8.23 o
  -2   4   8        9.12        7.41      3.99 o
  -1   4   8      371.32      392.75      7.49 o
   0   4   8      781.11      776.28     10.95 o
   1   4   8      775.27      807.66     17.66 o
   2   4   8      209.47      194.64      7.41 o
   3   4   8      321.38      329.83      6.94 o
   4   4   8       87.46       81.30      6.00 o
   5   4   8      514.41      531.93      9.23 o
   6   4   8      574.75      573.20      9.49 o
   7   4   8      287.96      283.18      7.44 o
   8   4   8     1150.00     1198.73     17.11 o
   9   4   8     1145.18     1234.56     18.43 o
  10   4   8       61.29       58.02      7.06 o
  11   4   8       74.58       67.80      6.52 o
  12   4   8      788.50      823.69     13.90 o
  13   4   8     1777.48     1955.62     27.45 o
  14   4   8      242.33      239.69     10.28 o
  15   4   8      128.80       91.67     11.08 o
  16   4   8      567.71      527.79     22.72 o
  17   4   8       41.36       49.47     15.88 o
  18   4   8        0.38        3.62     20.36 o
  19   4   8       13.54      -25.33     25.33 o
  20   4   8      233.02      212.55     40.96 o
  21   4   8       11.84       36.01     36.72 o
 -20   5   8      415.59      420.89     40.96 o
 -19   5   8       15.15      -33.19     33.19 o
 -18   5   8      123.52       81.91     24.01 o
 -17   5   8       50.60       76.96     23.30 o
 -16   5   8        0.22        4.40     14.95 o
 -15   5   8      490.58      505.63     30.72 o
 -14   5   8       17.22       22.73     14.47 o
 -13   5   8      593.36      619.02     20.13 o
 -12   5   8      157.66      168.89     11.63 o
 -11   5   8      237.00      243.35     11.30 o
 -10   5   8     1632.46     1747.28     24.94 o
  -9   5   8      378.73      352.85      9.95 o
  -8   5   8       14.41       11.72      5.87 o
  -7   5   8       81.68       90.57      6.43 o
  -6   5   8       45.16       58.19      6.23 o
  -5   5   8       21.23       22.08      8.83 o
  -4   5   8       16.34       20.50      4.49 o
  -3   5   8     1677.05     1819.53     20.99 o
  -2   5   8       17.41       31.32      4.22 o
  -1   5   8      795.44      812.56     11.46 o
   0   5   8      742.88      715.26     10.45 o
   1   5   8      989.85     1057.69     12.87 o
   2   5   8      178.26      192.71      7.41 o
   3   5   8     1414.33     1488.31     18.74 o
   4   5   8       66.48       75.81      5.22 o
   5   5   8       57.68       54.82      4.99 o
   6   5   8       64.16       57.90      4.92 o
   7   5   8       36.61       15.73      6.00 o
   8   5   8        3.85       12.20      9.53 o
   9   5   8      705.92      715.21     18.01 o
  10   5   8      111.10      127.41     12.71 o
  11   5   8       28.58       28.37      6.07 o
  12   5   8      931.20     1033.50     18.25 o
  13   5   8       53.10       47.53      8.12 o
  14   5   8      210.76      228.67     14.22 o
  15   5   8      435.39      464.30     18.38 o
  16   5   8      221.36      183.08     28.25 o
  17   5   8      664.02      717.14     34.99 o
  18   5   8      144.74      119.40     48.72 o
  19   5   8        0.13        4.24     37.42 o
 -19   6   8       24.46      -18.36     43.78 o
 -18   6   8       25.79        0.71     25.42 o
 -17   6   8      110.92      117.21     26.83 o
 -16   6   8       25.12       -4.94     20.48 o
 -15   6   8      683.34      782.97     25.46 o
 -14   6   8       40.73       38.10     15.67 o
 -13   6   8      203.82      224.51     13.79 o
 -12   6   8       70.52       83.46     11.86 o
 -11   6   8      363.98      369.46     14.83 o
 -10   6   8      678.06      724.31     18.36 o
  -9   6   8      235.05      248.38      9.45 o
  -8   6   8     2070.64     2187.36     78.46 o
  -7   6   8      291.32      293.54      9.49 o
  -6   6   8        0.36        4.65      4.57 o
  -5   6   8      234.97      228.38     14.12 o
  -4   6   8      643.09      712.00     11.54 o
  -3   6   8      165.74      173.82      6.43 o
  -2   6   8      105.69       90.03      5.49 o
  -1   6   8        0.23       -3.08      4.72 o
   0   6   8        0.88        0.62      4.22 o
   1   6   8        0.23        0.42      5.65 o
   2   6   8      121.06      118.01      5.93 o
   3   6   8      156.33      150.37      5.93 o
   4   6   8      370.64      425.72      8.73 o
   5   6   8       35.24       26.79      9.18 o
   6   6   8       13.16       18.11      5.60 o
   7   6   8       17.08       11.15      5.93 o
   8   6   8     2899.89     3098.47     35.71 o
   9   6   8      513.34      541.54     38.49 o
  10   6   8      402.05      392.97     11.54 o
  11   6   8      377.26      353.05      9.55 o
  12   6   8      118.69      114.36     12.71 o
  13   6   8        7.53      -12.17     12.17 o
  14   6   8       60.23       61.82     11.87 o
  15   6   8      226.11      233.56     28.25 o
  16   6   8       52.76       51.66     17.33 o
  17   6   8        0.08       19.85     22.07 o
  18   6   8      272.10      141.94     50.14 o
 -18   7   8       25.17      -24.01     24.01 o
 -17   7   8      144.05      111.57     26.83 o
 -16   7   8      450.38      531.77     33.90 o
 -15   7   8     1261.79     1306.54     45.47 o
 -14   7   8       89.12       95.12     15.26 o
 -13   7   8     1254.60     1332.84     65.70 o
 -12   7   8      189.91      192.47     14.12 o
 -11   7   8      593.29      650.10     18.80 o
 -10   7   8     2012.63     2081.38     34.28 o
  -9   7   8     4373.98     4569.63     57.90 o
  -8   7   8      849.36      896.60     26.84 o
  -7   7   8      964.98      986.77     24.02 o
  -6   7   8      776.68      822.18     29.31 o
  -5   7   8      249.20      238.83      7.63 o
  -4   7   8     1020.18      988.65     15.61 o
  -3   7   8     1268.70     1245.89     16.73 o
  -2   7   8       21.01       23.60      5.22 o
  -1   7   8      320.94      331.96      7.44 o
   0   7   8      734.27      719.36     11.50 o
   1   7   8      339.83      346.11      8.31 o
   2   7   8      792.20      824.14     41.32 o
   3   7   8     1364.52     1405.96     17.40 o
   4   7   8      721.28      708.18     11.73 o
   5   7   8      153.89      166.87     13.77 o
   6   7   8      428.09      465.09     10.68 o
   7   7   8     3868.40     4028.95     44.71 o
   8   7   8      337.64      352.76     37.43 o
   9   7   8     2463.54     2607.62     80.24 o
  10   7   8      447.36      475.12     12.10 o
  11   7   8       86.89       80.08     10.24 o
  12   7   8     1506.28     1648.14     36.46 o
  13   7   8     1220.65     1345.52     80.18 o
  14   7   8      584.54      593.17     22.17 o
  15   7   8     1773.22     1849.29     52.99 o
  16   7   8       37.69       56.69     22.03 o
  17   7   8      283.43      255.63     45.90 o
 -17   8   8      137.90       90.38     44.48 o
 -16   8   8       15.14       40.25     31.77 o
 -15   8   8      556.80      581.23     31.07 o
 -14   8   8        0.55      -43.51     80.85 o
 -13   8   8      640.95      652.27    115.12 o
 -12   8   8      118.51      144.92     15.77 o
 -11   8   8      358.84      370.78     19.51 o
 -10   8   8      127.77      129.21      9.73 o
  -9   8   8       88.35       84.03      8.99 o
  -8   8   8      325.10      316.83      7.58 o
  -7   8   8       67.91       66.77      7.29 o
  -6   8   8      145.46      128.39      7.73 o
  -5   8   8      188.28      185.67      7.23 o
  -4   8   8      254.15      216.79      7.49 o
  -3   8   8      362.89      373.63      8.45 o
  -2   8   8      228.75      179.94      7.12 o
  -1   8   8        0.62       -1.44      6.11 o
   0   8   8      103.04       85.91      6.62 o
   1   8   8       75.53       76.94      6.26 o
   2   8   8      408.23      413.81      9.14 o
   3   8   8      683.78      750.69     11.96 o
   4   8   8      131.85      122.31     13.06 o
   5   8   8       66.62       70.12     13.77 o
   6   8   8      273.06      288.29      9.15 o
   7   8   8      200.13      180.07      7.70 o
   8   8   8      140.98      140.75     15.18 o
   9   8   8       23.36       33.02      7.37 o
  10   8   8       28.61       20.87      6.17 o
  11   8   8      967.76     1028.06     26.41 o
  12   8   8        4.56        6.94     11.10 o
  13   8   8      102.00      101.63     37.42 o
  14   8   8        0.69        5.58     22.21 o
  15   8   8       12.89       -3.53     19.97 o
  16   8   8       10.73       -8.04     20.45 o
 -15   9   8        6.32      -26.12     26.12 o
 -14   9   8       10.25       16.95     20.48 o
 -13   9   8       81.46       75.82    107.33 o
 -12   9   8      102.36      102.99     21.79 o
 -11   9   8      235.11      242.97     17.95 o
 -10   9   8       85.89       91.14     17.30 o
  -9   9   8       64.26       65.32     10.68 o
  -8   9   8       26.47       19.37      6.78 o
  -7   9   8      182.62      168.70     16.24 o
  -6   9   8        3.80        6.87     15.53 o
  -5   9   8      191.38      138.95     14.12 o
  -4   9   8       25.92       26.97      8.22 o
  -3   9   8      153.04      120.28      7.94 o
  -2   9   8      195.69      147.08      7.80 o
  -1   9   8      118.33      107.98      7.12 o
   0   9   8      975.34      979.74     16.68 o
   1   9   8       18.41       17.71      6.43 o
   2   9   8      243.71      249.10      9.45 o
   3   9   8      217.59      174.01     14.12 o
   4   9   8      245.33      243.57     12.00 o
   5   9   8      192.41      165.30      9.53 o
   6   9   8       25.33       22.32      6.43 o
   7   9   8        0.38       -2.26      9.89 o
   8   9   8        0.63       -0.42      7.43 o
   9   9   8      678.81      680.47     18.12 o
  10   9   8       47.47       45.47     16.59 o
  11   9   8       85.82       77.00     14.93 o
  12   9   8        0.58      -17.81     17.81 o
  13   9   8      251.31      261.47     23.68 o
  14   9   8       96.23      105.63     39.54 o
  15   9   8      330.95      345.71     28.85 o
  16   9   8       15.97       53.66     33.19 o
 -14  10   8       30.56      -43.07     43.07 o
 -13  10   8       88.74      132.04     29.66 o
 -12  10   8       63.94       93.20     26.83 o
 -11  10   8      365.10      342.44     52.61 o
 -10  10   8      202.64      212.34     22.60 o
  -9  10   8      677.06      595.45     65.33 o
  -8  10   8        8.34       -0.84     20.28 o
  -7  10   8       54.27       55.47     11.33 o
  -6  10   8       21.39       28.13      8.99 o
  -5  10   8       73.69       65.64      9.84 o
  -4  10   8       26.55       14.73      8.47 o
  -3  10   8      702.30      731.79     18.48 o
  -2  10   8       61.84       58.24     13.77 o
  -1  10   8      180.78      176.64      8.99 o
   0  10   8        4.53        2.52      7.77 o
   1  10   8       29.26       25.18      7.44 o
   2  10   8      292.57      315.14     10.23 o
   3  10   8       62.42       60.49      7.94 o
   4  10   8        1.01        1.49      6.94 o
   5  10   8      115.15      104.31      9.53 o
   6  10   8      369.18      369.50     21.89 o
   7  10   8        2.78       -0.50      7.87 o
   8  10   8       30.86       41.22      9.82 o
   9  10   8       36.19       43.70     18.29 o
  10  10   8      231.76      208.91     20.02 o
  11  10   8      246.47      252.86     41.66 o
  12  10   8       42.08       26.05     25.77 o
  13  10   8      131.26      132.06     26.93 o
  14  10   8       36.11       42.39     25.45 o
  15  10   8       55.92       40.25     40.95 o
  16  10   8       10.69       -0.71     40.25 o
 -12  11   8       96.39      166.64     46.60 o
 -11  11   8        4.59      -40.25     40.25 o
 -10  11   8       24.18      -47.83    277.84 o
  -9  11   8       14.72       -4.40     49.43 o
  -8  11   8      165.37      196.52     72.38 o
  -7  11   8        0.71      -25.13     25.13 o
  -6  11   8        0.15       -3.49     25.81 o
  -5  11   8       10.05       16.14     14.76 o
  -4  11   8        1.10       11.10     18.71 o
  -3  11   8        0.70       -9.52      9.52 o
  -2  11   8       65.50       45.22     10.01 o
  -1  11   8        5.88      -10.15     10.15 o
   0  11   8       84.57       58.84     12.67 o
   1  11   8       57.54       63.08     10.45 o
   2  11   8       50.21       57.22      9.53 o
   3  11   8       28.34       35.67     13.77 o
   4  11   8       25.54       25.25     10.04 o
   5  11   8        3.40        1.41      8.84 o
   6  11   8        8.75       13.11     10.99 o
   7  11   8        3.87       17.32     13.45 o
   8  11   8        2.37       -3.98     17.68 o
   9  11   8       52.02       47.99     60.72 o
  10  11   8        0.96       -6.99     22.82 o
  11  11   8       82.52       76.68     42.72 o
  12  11   8       75.19      154.70     48.01 o
  13  11   8       23.62       12.90     26.24 o
  14  11   8       94.46       98.85     35.30 o
 -10  12   8      124.36       84.73     46.60 o
  -9  12   8       88.63       24.01     40.25 o
  -8  12   8       37.54       -1.41     31.07 o
  -7  12   8        0.78      -26.12     26.12 o
  -6  12   8        3.89      -12.71     21.89 o
  -5  12   8       56.43       46.60     27.54 o
  -4  12   8        3.98      -17.65     17.65 o
  -3  12   8       95.77       82.61     16.95 o
  -2  12   8       28.81       30.36     18.36 o
  -1  12   8        4.66       -3.53     14.83 o
   0  12   8        0.19        9.18     16.95 o
   1  12   8       58.29       35.52     12.87 o
   2  12   8      554.80      605.23     21.67 o
   3  12   8       94.13       86.80     13.35 o
   4  12   8       17.15       12.06     11.86 o
   5  12   8        0.58        2.52     10.36 o
   6  12   8        2.83       14.87     22.59 o
   7  12   8       38.30       34.18     26.48 o
   8  12   8       12.62      -11.74     21.54 o
   9  12   8        1.49       29.15     45.54 o
  10  12   8       25.51      -32.16     43.78 o
  11  12   8       10.65       -1.28     30.71 o
  12  12   8        5.82        2.82     37.42 o
  -9  13   8       25.18      -41.66     41.66 o
  -8  13   8        9.04       65.67     48.72 o
  -7  13   8        4.47      -26.83     38.83 o
  -6  13   8      100.53       88.26     43.07 o
  -5  13   8        4.26      -20.48     20.48 o
  -4  13   8       53.54       70.61     22.59 o
  -3  13   8      126.59      104.50     21.89 o
  -2  13   8       56.62       10.59     18.36 o
  -1  13   8        0.11        2.82     20.48 o
   0  13   8      427.95      430.07     26.13 o
   1  13   8      179.65      165.94     19.77 o
   2  13   8       27.70       47.31     16.95 o
   3  13   8        3.06        7.06     16.24 o
   4  13   8       41.97       17.65     27.54 o
   5  13   8        4.45       40.14     16.45 o
   6  13   8      133.89      103.24     79.44 o
   7  13   8        4.18       75.55     28.24 o
   8  13   8        2.78      -31.77     31.77 o
   9  13   8       33.64       53.66     41.66 o
  10  13   8       99.86       55.08     42.37 o
  11  13   8       47.25       16.95     35.30 o
  -7  14   8      120.63      153.22     46.60 o
  -6  14   8       36.99       27.54     43.78 o
  -5  14   8        1.20       12.00     36.01 o
  -4  14   8       26.54       21.18     39.54 o
  -3  14   8        6.53        8.47     33.19 o
  -2  14   8       54.29       70.61     36.72 o
  -1  14   8        1.96      -24.71     24.71 o
   0  14   8        3.43      -12.71     23.30 o
   1  14   8       69.87       43.78     18.36 o
   2  14   8      113.09       74.85     30.36 o
   3  14   8        0.31      -28.24     28.24 o
   4  14   8        6.35      -40.25     40.25 o
  -4  15   8       10.11       16.95     25.42 o
  -3  15   8      110.69       46.60     48.72 o
  -2  15   8        0.03      -13.42     38.13 o
  -1  15   8      230.09      256.33     44.49 o
 -21   1   9        9.59      -55.78     55.78 o
 -20   1   9        0.27       16.99     21.29 o
 -19   1   9       87.00      100.86     22.24 o
 -18   1   9       68.66       42.88     16.95 o
 -17   1   9       31.14       30.01     14.48 o
 -16   1   9       47.64       76.52     15.72 o
 -15   1   9        0.82       -5.37     11.19 o
 -14   1   9        4.73       -6.93      9.72 o
 -13   1   9       39.25       43.25      4.67 o
 -12   1   9       57.69       64.92      4.98 o
 -11   1   9        3.51        5.95      4.27 o
 -10   1   9      172.47      180.18      6.71 o
  -9   1   9        0.16        4.53      3.72 o
  -8   1   9       14.16       10.62      4.81 o
  -7   1   9      174.62      165.00      5.75 o
  -6   1   9        2.57       10.55      6.71 o
  -5   1   9        5.29        3.09      3.90 o
  -4   1   9      139.61      145.88      7.77 o
  -3   1   9       62.05       69.23      4.49 o
  -2   1   9       19.65       15.08      4.22 o
  -1   1   9     2106.34     2015.26     21.43 o
   0   1   9     1677.29     1610.08     17.81 o
   1   1   9      274.50      267.32      5.93 o
   2   1   9      307.80      335.40      6.62 o
   3   1   9      671.78      661.52     12.01 o
   4   1   9       55.70       41.03      4.94 o
   5   1   9        0.67       15.39      4.92 o
   6   1   9       49.77       53.03      5.22 o
   7   1   9        5.53        5.75      5.08 o
   8   1   9      927.52      935.68     13.88 o
   9   1   9       66.02       55.43      3.21 o
  10   1   9       43.26       44.80      4.98 o
  11   1   9       90.17       79.56      5.68 o
  12   1   9      109.08       90.85      5.68 o
  13   1   9       41.53       29.50      9.89 o
  14   1   9      115.94      102.51     11.98 o
  15   1   9      252.84      259.10     13.23 o
  16   1   9       35.73       33.19     15.98 o
  17   1   9      172.00      152.41     19.42 o
  18   1   9        0.09       -9.24     19.45 o
  19   1   9        1.52      -26.54     26.54 o
  20   1   9       20.20      -31.42     31.42 o
  21   1   9       30.83      -18.36     39.54 o
 -21   2   9       24.77       29.66     36.01 o
 -20   2   9        6.73      -26.83     26.83 o
 -19   2   9      215.25      231.76     20.68 o
 -18   2   9        0.01        7.83     14.67 o
 -17   2   9        0.00        4.62     21.18 o
 -16   2   9      399.23      430.71     50.49 o
 -15   2   9       61.98       86.90     27.18 o
 -14   2   9       32.22       28.86     14.83 o
 -13   2   9       50.95       46.82     12.55 o
 -12   2   9      407.71      403.75     11.66 o
 -11   2   9       21.48       26.54      6.78 o
 -10   2   9      205.80      208.82      8.47 o
  -9   2   9      253.38      272.24     13.06 o
  -8   2   9       24.16       20.53      3.79 o
  -7   2   9        0.03        1.33      4.17 o
  -6   2   9      177.79      177.06      5.45 o
  -5   2   9      374.02      314.57      6.78 o
  -4   2   9      142.55      120.21      6.36 o
  -3   2   9       31.39       35.32      4.05 o
  -2   2   9     1270.99     1259.36     38.52 o
  -1   2   9      244.60      265.96      7.06 o
   0   2   9       78.10       72.41      5.30 o
   1   2   9      429.43      440.23     19.78 o
   2   2   9       12.58       26.59      4.41 o
   3   2   9      204.13      192.47      7.06 o
   4   2   9      128.89      118.65      4.92 o
   5   2   9       50.38       52.71      4.92 o
   6   2   9       49.99       58.62      4.72 o
   7   2   9      452.51      470.51      8.62 o
   8   2   9       52.23       36.31      4.35 o
   9   2   9       22.32       19.67      6.78 o
  10   2   9      198.21      212.21      7.36 o
  11   2   9      677.16      692.69     12.71 o
  12   2   9       96.88       95.98      6.72 o
  13   2   9      256.44      254.75      9.18 o
  14   2   9       99.17      109.07     10.94 o
  15   2   9       26.80       30.19     15.18 o
  16   2   9        8.32       -0.79     42.36 o
  17   2   9        0.93       -7.45     16.72 o
  18   2   9       28.02        1.00     42.01 o
  19   2   9        5.68       53.81     34.60 o
  20   2   9        0.65      -41.66     41.66 o
  21   2   9       12.49        3.53     43.07 o
 -21   3   9       47.22       40.95     48.01 o
 -20   3   9        1.05       88.40     37.07 o
 -19   3   9       52.06       62.15     22.71 o
 -18   3   9      288.42      276.09     45.55 o
 -17   3   9       41.49       44.62     21.18 o
 -16   3   9      159.74      163.63     15.22 o
 -15   3   9       10.47       28.17     11.95 o
 -14   3   9       16.13       21.25     10.73 o
 -13   3   9       11.74       28.05     10.68 o
 -12   3   9      169.39      147.68     22.95 o
 -11   3   9     1038.05     1048.36     16.28 o
 -10   3   9      599.45      583.77     13.07 o
  -9   3   9      105.50       95.60     14.12 o
  -8   3   9      268.18      257.05      7.94 o
  -7   3   9      155.93      184.54      7.44 o
  -6   3   9      501.53      485.36      8.62 o
  -5   3   9      231.52      245.06      6.26 o
  -4   3   9      222.27      228.88      5.99 o
  -3   3   9       76.91       82.48      4.72 o
  -2   3   9      123.17       95.54      4.72 o
  -1   3   9      990.89     1016.48     23.67 o
   0   3   9     1161.61     1138.53     17.31 o
   1   3   9        6.30        9.92      7.41 o
   2   3   9      224.16      261.01     12.71 o
   3   3   9      781.39      793.08     15.19 o
   4   3   9      100.29      116.28      5.42 o
   5   3   9      184.17      163.00      9.53 o
   6   3   9       29.03       16.78      6.35 o
   7   3   9      546.44      580.69      8.73 o
   8   3   9       39.86       57.38      6.78 o
   9   3   9      349.56      360.33     21.19 o
  10   3   9        0.48        1.24     12.00 o
  11   3   9      395.48      352.31     16.95 o
  12   3   9      185.14      170.52     26.13 o
  13   3   9      273.07      276.47     10.99 o
  14   3   9      131.69      123.40     11.19 o
  15   3   9      343.88      336.43     18.98 o
  16   3   9        3.46       15.42     13.19 o
  17   3   9      123.59      126.11     39.19 o
  18   3   9       23.56       31.77     24.68 o
  19   3   9        0.05      -27.81     27.81 o
  20   3   9      187.73       72.02     43.07 o
  21   3   9        0.21      -26.12     40.25 o
 -20   4   9        5.48       16.95     45.89 o
 -19   4   9      291.92      250.80     21.88 o
 -18   4   9        5.75       69.63     21.66 o
 -17   4   9      448.28      455.81     20.36 o
 -16   4   9        0.10       -8.77     16.24 o
 -15   4   9      116.78      119.30     14.45 o
 -14   4   9      198.50      219.54     14.76 o
 -13   4   9       39.73       53.34     11.16 o
 -12   4   9       38.47        6.79      9.89 o
 -11   4   9      827.64      865.60     16.18 o
 -10   4   9      930.06     1017.97     33.91 o
  -9   4   9       45.42       61.55      7.73 o
  -8   4   9     1375.95     1359.04     41.69 o
  -7   4   9     3767.17     3793.96     48.48 o
  -6   4   9      122.44      122.16      6.94 o
  -5   4   9       65.54       66.02      4.49 o
  -4   4   9      714.76      725.07     14.83 o
  -3   4   9       72.18       72.49      5.22 o
  -2   4   9      442.43      458.88      8.49 o
  -1   4   9      699.32      707.59     12.01 o
   0   4   9      494.78      491.83      8.82 o
   1   4   9       57.94       67.67      5.42 o
   2   4   9        1.90       -4.92      4.92 o
   3   4   9      276.52      303.79      7.77 o
   4   4   9      838.75      872.92     11.96 o
   5   4   9       18.84       21.08      4.49 o
   6   4   9     1787.76     1864.54     31.10 o
   7   4   9     2471.08     2516.27     28.50 o
   8   4   9      122.60      135.03     12.00 o
   9   4   9      438.69      458.21     12.22 o
  10   4   9     1106.57     1162.44     18.37 o
  11   4   9      300.83      302.80      8.90 o
  12   4   9     1439.69     1504.75     23.22 o
  13   4   9        1.52       -4.18      7.41 o
  14   4   9        0.06       -2.04      8.12 o
  15   4   9        2.45       -6.15     14.67 o
  16   4   9      156.02      156.14     17.22 o
  17   4   9      161.75      165.96     23.50 o
  18   4   9      139.28      174.08     27.47 o
  19   4   9      149.26      161.70     36.72 o
  20   4   9        2.78      -22.59     37.42 o
 -19   5   9      139.28      178.65     46.60 o
 -18   5   9      456.69      440.67     34.60 o
 -17   5   9       62.52      104.50     21.89 o
 -16   5   9      349.36      345.33     19.07 o
 -15   5   9      106.50      132.52     16.24 o
 -14   5   9       21.81       23.65     20.12 o
 -13   5   9       44.37       26.09     12.08 o
 -12   5   9        2.94       -4.18      9.23 o
 -11   5   9     1293.28     1386.50     24.95 o
 -10   5   9      993.69     1023.18     19.68 o
  -9   5   9     2308.82     2274.54     38.18 o
  -8   5   9      634.51      630.11     13.57 o
  -7   5   9     1521.59     1516.50     21.20 o
  -6   5   9      690.63      705.04     12.73 o
  -5   5   9      818.41      852.88     19.43 o
  -4   5   9      128.81      126.20      7.77 o
  -3   5   9      958.19      967.95     13.96 o
  -2   5   9       46.33       41.25      6.35 o
  -1   5   9      666.66      703.73     11.23 o
   0   5   9      170.23      174.97      7.41 o
   1   5   9       87.97       81.79      5.42 o
   2   5   9      494.12      506.20     19.78 o
   3   5   9       90.06       95.97      5.22 o
   4   5   9      207.56      208.70      7.23 o
   5   5   9        7.59        9.89      4.92 o
   6   5   9     1052.86     1089.09     14.99 o
   7   5   9       20.32       27.83      5.87 o
   8   5   9     1421.83     1414.51     23.67 o
   9   5   9      651.26      655.78     13.69 o
  10   5   9      158.08      155.79     10.24 o
  11   5   9      253.67      252.30     26.48 o
  12   5   9       28.96       21.79      8.12 o
  13   5   9      398.66      427.96     31.07 o
  14   5   9       20.19       12.44     11.59 o
  15   5   9        0.55        2.69     18.71 o
  16   5   9      183.97      144.18     35.66 o
  17   5   9        7.36        8.10     28.24 o
  18   5   9      336.31      339.67     42.02 o
  19   5   9       50.27       14.83     29.66 o
 -18   6   9       84.19       49.43     43.78 o
 -17   6   9      113.02       71.32     22.60 o
 -16   6   9        0.22      -18.36     20.48 o
 -15   6   9      871.51      940.58     46.26 o
 -14   6   9     1001.10     1153.66     29.63 o
 -13   6   9      436.05      430.41     26.84 o
 -12   6   9      651.80      629.14     42.02 o
 -11   6   9      342.44      352.24     12.23 o
 -10   6   9      219.06      241.92     11.45 o
  -9   6   9     1489.30     1611.22     28.77 o
  -8   6   9       80.20       74.64      8.23 o
  -7   6   9      692.87      756.63     15.27 o
  -6   6   9      121.83      136.03     10.24 o
  -5   6   9       44.62       40.32      7.06 o
  -4   6   9       32.06       34.40      5.93 o
  -3   6   9      292.79      311.45      7.49 o
  -2   6   9      114.02      110.52      5.99 o
  -1   6   9      122.05      118.48      7.06 o
   0   6   9      320.38      283.13      6.94 o
   1   6   9       10.43        7.77      4.99 o
   2   6   9      138.18      146.03      7.23 o
   3   6   9      388.67      371.18     11.30 o
   4   6   9        0.09       -5.41      5.93 o
   5   6   9      446.81      454.61      9.23 o
   6   6   9        0.79        0.02      6.92 o
   7   6   9        1.68        9.67      6.71 o
   8   6   9      440.65      468.07     11.44 o
   9   6   9      769.97      791.66     14.47 o
  10   6   9      412.98      440.39     13.75 o
  11   6   9       43.17       35.02     15.53 o
  12   6   9      144.88      169.60     39.90 o
  13   6   9     1748.81     1969.31     95.39 o
  14   6   9      166.45      146.04     25.77 o
  15   6   9      622.91      650.29     44.49 o
  16   6   9        1.37      -15.98     15.98 o
  17   6   9      134.48       73.48     38.84 o
 -17   7   9       28.49      -28.24     31.07 o
 -16   7   9      296.27      350.25     29.66 o
 -15   7   9       13.02      -12.00     19.77 o
 -14   7   9      319.97      328.84     19.82 o
 -13   7   9      625.39      614.34     22.39 o
 -12   7   9       55.95       51.90     15.98 o
 -11   7   9       30.41       28.32     14.83 o
 -10   7   9      929.85     1015.01     21.82 o
  -9   7   9      891.24      955.34     65.34 o
  -8   7   9      175.38      184.86     18.71 o
  -7   7   9     1838.50     1902.93     40.99 o
  -6   7   9        0.56       18.38      7.06 o
  -5   7   9      313.35      260.53      8.47 o
  -4   7   9      239.00      213.35      7.94 o
  -3   7   9      570.29      586.11     11.36 o
  -2   7   9       38.87       45.70      5.73 o
  -1   7   9      142.03      133.46      7.77 o
   0   7   9      195.96      189.60      7.12 o
   1   7   9      106.92      100.55      6.11 o
   2   7   9      810.81      792.90     13.42 o
   3   7   9      162.33      135.80      7.23 o
   4   7   9      420.35      397.82      9.73 o
   5   7   9      782.34      760.68     14.08 o
   6   7   9     1659.22     1785.41     60.07 o
   7   7   9      305.27      301.42     14.12 o
   8   7   9        2.47        2.46      8.12 o
   9   7   9        7.08       11.22      6.79 o
  10   7   9        8.92        5.65     19.77 o
  11   7   9        0.40       -7.50      8.01 o
  12   7   9      243.06      233.46     26.48 o
  13   7   9       25.26       29.57     12.86 o
  14   7   9        0.02        4.61     14.01 o
  15   7   9       54.78       43.80     17.11 o
  16   7   9      311.90      249.98     38.13 o
 -17   8   9       90.41      -56.49     56.49 o
 -16   8   9       20.63        4.24     26.12 o
 -15   8   9      143.37      115.80     33.19 o
 -14   8   9       97.81      168.76     26.83 o
 -13   8   9       59.37       60.02     24.71 o
 -12   8   9        6.68       14.03     16.17 o
 -11   8   9        0.10       13.13     20.83 o
 -10   8   9       38.84       56.93     10.15 o
  -9   8   9        4.20       -1.21      8.73 o
  -8   8   9      107.48      112.57     12.16 o
  -7   8   9      388.03      360.63     14.48 o
  -6   8   9     1615.42     1698.58     27.17 o
  -5   8   9      738.64      736.87     14.93 o
  -4   8   9      198.20      186.25      7.73 o
  -3   8   9     4396.86     4228.41     83.16 o
  -2   8   9      970.89      979.92     18.01 o
  -1   8   9       26.58       34.98     14.12 o
   0   8   9      551.05      563.24     10.85 o
   1   8   9     2886.97     2807.35     33.02 o
   2   8   9      621.25      635.74     11.23 o
   3   8   9      911.92      801.52     12.73 o
   4   8   9     1383.87     1461.61     29.68 o
   5   8   9       30.22       45.09     15.53 o
   6   8   9      633.85      658.94     13.88 o
   7   8   9      811.68      825.84     16.80 o
   8   8   9        2.59       12.90     11.30 o
   9   8   9       27.60       28.06     15.18 o
  10   8   9      130.98       97.36     34.95 o
  11   8   9      456.26      477.32     44.84 o
  12   8   9       54.46       49.16     12.86 o
  13   8   9      120.14      137.87     45.54 o
  14   8   9        3.16        9.48     34.60 o
  15   8   9       66.66       62.52     24.71 o
 -14   9   9      149.00      160.99     28.24 o
 -13   9   9      156.09      140.52     23.30 o
 -12   9   9        1.83      -23.30     23.30 o
 -11   9   9       60.44       46.62     16.59 o
 -10   9   9       11.74       12.07     13.56 o
  -9   9   9       46.03       30.39     10.97 o
  -8   9   9        3.56        7.12      9.81 o
  -7   9   9       58.49       46.65      9.18 o
  -6   9   9      163.45      159.28      8.95 o
  -5   9   9      887.00      850.20     18.56 o
  -4   9   9      258.16      223.67     10.23 o
  -3   9   9       73.58       58.49      7.29 o
  -2   9   9      302.22      332.31     15.89 o
  -1   9   9      258.39      254.47      9.45 o
   0   9   9       25.79       21.14      7.44 o
   1   9   9      110.92      111.46      7.44 o
   2   9   9      132.07      126.14      7.80 o
   3   9   9      160.92      170.38      8.73 o
   4   9   9       59.63       46.31      7.23 o
   5   9   9      373.47      339.84     11.36 o
   6   9   9       38.85       33.23      7.73 o
   7   9   9       75.37       87.09      8.66 o
   8   9   9        3.90       10.87     14.47 o
   9   9   9      130.89      122.32     13.69 o
  10   9   9      135.15      149.03     16.24 o
  11   9   9        8.97       20.42     17.79 o
  12   9   9       44.44       70.61     32.13 o
  13   9   9      222.70      229.06     25.95 o
  14   9   9       41.53       55.07     30.71 o
  15   9   9       12.43      -19.57     51.19 o
 -13  10   9        4.63      -40.95     40.95 o
 -12  10   9      122.40       47.31     24.01 o
 -11  10   9       55.84       53.66     24.71 o
 -10  10   9        5.74       -7.22     15.88 o
  -9  10   9      123.02       94.72     45.90 o
  -8  10   9        4.43       56.80     81.20 o
  -7  10   9       78.38       46.96     47.31 o
  -6  10   9       17.73       26.03      9.53 o
  -5  10   9      307.91      310.06     13.91 o
  -4  10   9      506.81      510.51     17.30 o
  -3  10   9      298.80      246.80     12.73 o
  -2  10   9      200.62      190.03     10.95 o
  -1  10   9        1.21        0.71      8.44 o
   0  10   9      218.89      183.74     10.85 o
   1  10   9      266.44      253.20     10.49 o
   2  10   9      460.23      426.87     38.84 o
   3  10   9       95.40       74.63      7.99 o
   4  10   9       18.73       41.53     11.30 o
   5  10   9      406.46      383.70     34.60 o
   6  10   9       47.81       41.95     10.04 o
   7  10   9       10.12       19.20     12.71 o
   8  10   9      160.86      142.63     21.89 o
   9  10   9       28.16       34.30     17.89 o
  10  10   9       15.49       -4.15     22.24 o
  11  10   9        9.26       21.58     32.83 o
  12  10   9        6.87      -22.05     23.45 o
  13  10   9      307.97      307.35     33.68 o
  14  10   9       33.05      -37.42     37.42 o
  15  10   9       60.34       61.43     45.90 o
 -11  11   9        4.17        6.35     42.36 o
 -10  11   9        0.96       -4.94     41.66 o
  -9  11   9       20.14       17.80     37.78 o
  -8  11   9        2.35       42.20    125.33 o
  -7  11   9        5.77      -24.04    130.62 o
  -6  11   9       15.43       19.02     25.31 o
  -5  11   9       12.78      -10.08    149.69 o
  -4  11   9       30.23       34.60     14.12 o
  -3  11   9       94.20       75.18     10.23 o
  -2  11   9        0.01        1.90     12.22 o
  -1  11   9      671.12      612.31     20.53 o
   0  11   9      491.96      476.17     19.77 o
   1  11   9        0.91       -5.98     13.06 o
   2  11   9       79.71       80.87     11.44 o
   3  11   9      130.96      102.84     10.67 o
   4  11   9       85.26       61.08     28.95 o
   5  11   9       44.91       62.55      9.59 o
   6  11   9      138.06      166.66     15.53 o
   7  11   9       41.72       30.69     19.45 o
   8  11   9       21.77        7.26     16.95 o
   9  11   9      198.71      201.27     36.01 o
  10  11   9        0.50      -21.03     24.38 o
  11  11   9        6.83       24.12     25.71 o
  12  11   9        0.05        0.78     22.39 o
  13  11   9        6.28      -25.68     25.68 o
  14  11   9      155.79       28.24     41.66 o
  -9  12   9       25.66       69.90     41.66 o
  -8  12   9        1.51       25.42     38.13 o
  -7  12   9       40.26       25.42     26.13 o
  -6  12   9        0.02       50.13     28.95 o
  -5  12   9       86.86       52.25     31.07 o
  -4  12   9       73.51       66.37     24.71 o
  -3  12   9       27.27       -0.71     17.65 o
  -2  12   9      149.38      154.64     18.36 o
  -1  12   9       25.78       25.42     16.95 o
   0  12   9       49.22       79.79     20.48 o
   1  12   9       13.32       22.63     13.91 o
   2  12   9      268.34      282.59     17.76 o
   3  12   9      108.30       82.65     14.07 o
   4  12   9       55.06       77.85     14.32 o
   5  12   9       92.17      115.65     16.25 o
   6  12   9        1.23        8.17     19.72 o
   7  12   9       40.29       51.54     16.27 o
   8  12   9      151.99      138.95     26.45 o
   9  12   9       10.58      -13.13     24.91 o
  10  12   9        1.55       -4.24     33.89 o
  11  12   9       11.53      -12.00     37.42 o
  12  12   9      208.54      201.95     47.31 o
  -8  13   9        7.00      -40.95     40.95 o
  -7  13   9       43.96       99.56     40.95 o
  -6  13   9        1.96       -0.71     39.54 o
  -5  13   9       13.11       13.42     37.42 o
  -4  13   9      167.16      131.34     30.36 o
  -3  13   9       56.71       32.48     23.30 o
  -2  13   9        4.03       -9.18     26.12 o
  -1  13   9        3.35        3.53     21.18 o
   0  13   9      127.06      100.97     19.06 o
   1  13   9       30.62       36.01     16.95 o
   2  13   9        0.32        7.06     17.65 o
   3  13   9        8.09        7.77     29.66 o
   4  13   9        0.74       15.53     21.89 o
   5  13   9      209.71      115.81     51.55 o
   6  13   9       41.83       27.42     23.25 o
   7  13   9       33.89       11.30     29.66 o
   8  13   9       42.36       83.32     29.66 o
   9  13   9      187.85      277.51     38.84 o
  10  13   9      128.72      149.69     36.01 o
  -6  14   9       19.41       14.12     30.36 o
  -5  14   9        4.16      -29.66     29.66 o
  -4  14   9        5.73       32.48     26.12 o
  -3  14   9      259.63      280.34     45.19 o
  -2  14   9       88.85      106.62     34.60 o
  -1  14   9       35.49        9.18     26.83 o
   0  14   9       36.57       19.06     26.83 o
   1  14   9        0.56       24.71     20.48 o
   2  14   9       57.64       52.96     24.71 o
   3  14   9      373.61      300.12     36.01 o
  -4  15   9       71.01      -49.43     49.43 o
  -3  15   9       39.23       17.65     42.36 o
  -2  15   9        9.72       14.83     40.95 o
  -1  15   9        3.44       13.42     40.25 o
 -20   0  10       46.00       57.90     38.13 o
 -19   0  10        2.03      -19.77     25.42 o
 -18   0  10       13.94       30.36     25.42 o
 -17   0  10      397.80      460.44     31.78 o
 -16   0  10       76.57      134.86     24.01 o
 -15   0  10        4.77      -22.59     22.59 o
 -14   0  10        7.29       -7.77     15.53 o
 -13   0  10      871.97      873.08     25.43 o
 -12   0  10       39.71       36.01     10.59 o
 -11   0  10        0.48        1.41      6.35 o
 -10   0  10      380.01      342.52      9.89 o
  -9   0  10      405.24      422.33     12.01 o
  -8   0  10      125.80      141.93      7.77 o
  -7   0  10       38.30       26.13      7.06 o
  -6   0  10      228.58      227.39      9.89 o
  -5   0  10       51.23       21.89      7.77 o
  -4   0  10     1953.79     1932.25     29.69 o
  -3   0  10       37.10       45.19      7.06 o
  -2   0  10       57.46       40.95      6.35 o
  -1   0  10     1991.73     1928.90     31.11 o
   0   0  10       92.75       85.44      7.06 o
   1   0  10     1364.67     1358.39     22.62 o
   2   0  10       59.93       52.96      7.06 o
   3   0  10       71.43       62.84      6.35 o
   4   0  10     2922.17     2876.51     45.98 o
   5   0  10      208.73      226.68      9.89 o
   6   0  10       59.18       62.14      7.06 o
   7   0  10        4.51       -5.65      7.06 o
   8   0  10       94.49       89.68      9.18 o
   9   0  10       34.73       47.31      7.06 o
  10   0  10       67.27       78.38      5.65 o
  11   0  10        1.95        0.00      3.53 o
  12   0  10      281.22      263.40     16.95 o
  13   0  10       53.11       45.19     14.83 o
  14   0  10      310.89      288.83     21.19 o
  15   0  10        0.55      -12.00     17.65 o
  16   0  10      431.21      427.25     29.66 o
  17   0  10       15.44       -9.89     19.77 o
  18   0  10      223.17      239.38     45.19 o
  19   0  10      161.85      142.64     43.78 o
  20   0  10       21.10      -45.90     46.60 o
 -21   1  10       30.37       40.25     39.54 o
 -20   1  10        7.72        1.10     31.21 o
 -19   1  10       47.30       49.87     18.95 o
 -18   1  10       28.63       25.94     18.89 o
 -17   1  10      144.91      108.77     21.54 o
 -16   1  10      322.10      300.04     32.84 o
 -15   1  10       81.83       93.70     16.72 o
 -14   1  10     1250.10     1311.02     38.50 o
 -13   1  10      797.27      860.29     18.90 o
 -12   1  10       70.83       56.21      4.57 o
 -11   1  10      155.31      136.16      6.36 o
 -10   1  10       11.58       16.78      4.81 o
  -9   1  10      200.15      204.88      9.18 o
  -8   1  10       45.04       56.71      5.75 o
  -7   1  10       34.78       47.45      5.42 o
  -6   1  10      452.45      461.01     14.48 o
  -5   1  10      244.94      269.41     12.01 o
  -4   1  10      199.10      192.46      5.99 o
  -3   1  10      518.64      548.91      9.23 o
  -2   1  10        0.23        1.74      4.22 o
  -1   1  10      162.74      154.54      5.93 o
   0   1  10        0.01        6.13      4.72 o
   1   1  10      532.50      500.48      8.45 o
   2   1  10       29.43       30.44      4.57 o
   3   1  10      638.53      701.54     17.66 o
   4   1  10      108.84      114.61      8.12 o
   5   1  10      162.70      205.36     13.77 o
   6   1  10      234.63      235.18     15.89 o
   7   1  10        0.83        2.18     11.30 o
   8   1  10        0.27       -1.41      5.08 o
   9   1  10      290.19      311.24      8.31 o
  10   1  10      335.06      308.42      8.45 o
  11   1  10      409.81      378.37      8.87 o
  12   1  10        1.39       -4.46      6.00 o
  13   1  10     2164.07     2311.91     34.13 o
  14   1  10      247.89      253.23     30.72 o
  15   1  10      295.89      221.71     17.72 o
  16   1  10        1.05      -10.21     18.71 o
  17   1  10      617.68      565.72     99.23 o
  18   1  10      296.09      282.08     31.77 o
  19   1  10       51.86       51.35     22.34 o
  20   1  10       17.07      -32.48     43.07 o
 -21   2  10       57.38       31.07     50.84 o
 -20   2  10       79.42       64.96     44.48 o
 -19   2  10       69.99       18.01     19.97 o
 -18   2  10       17.54       -5.46     28.60 o
 -17   2  10      255.44      197.85     18.48 o
 -16   2  10      205.70      231.38     19.34 o
 -15   2  10       33.20       18.95     21.54 o
 -14   2  10        5.30        8.34     17.30 o
 -13   2  10      257.78      261.34     13.23 o
 -12   2  10       32.48       32.78      9.15 o
 -11   2  10       37.96       32.98      8.47 o
 -10   2  10       10.20       -6.94      6.94 o
  -9   2  10      894.97      908.87     14.99 o
  -8   2  10       38.00       42.53      4.90 o
  -7   2  10      359.34      308.09     16.60 o
  -6   2  10      104.57       97.88      5.88 o
  -5   2  10      115.35      107.23      5.65 o
  -4   2  10      758.30      784.82     10.96 o
  -3   2  10        3.74       -2.64      4.72 o
  -2   2  10      110.13      106.69      5.42 o
  -1   2  10        0.02        8.47      4.57 o
   0   2  10        0.75       10.39      6.35 o
   1   2  10      104.14       98.43      5.42 o
   2   2  10       12.02       -3.53      5.08 o
   3   2  10      147.45      152.03      6.11 o
   4   2  10      651.84      743.94     14.48 o
   5   2  10      433.83      439.98      8.14 o
   6   2  10      157.67      152.85      7.06 o
   7   2  10        0.18        0.56      4.70 o
   8   2  10      473.11      473.71      8.99 o
   9   2  10      664.53      675.57     14.48 o
  10   2  10       33.77       26.64      5.68 o
  11   2  10      129.89      129.48      6.72 o
  12   2  10        7.77        4.26      9.18 o
  13   2  10      108.29      104.87      9.01 o
  14   2  10       34.79       16.19     13.04 o
  15   2  10        7.08       22.78     15.22 o
  16   2  10      168.29      149.35     24.71 o
  17   2  10       81.02       58.10     27.89 o
  18   2  10        4.11       39.36     49.43 o
  19   2  10       24.90      -25.54     57.90 o
  20   2  10        3.82       78.37     44.48 o
 -20   3  10       33.22       79.08     43.07 o
 -19   3  10        8.47      -29.25     29.25 o
 -18   3  10       33.08       59.67     20.86 o
 -17   3  10       15.62       17.44     17.89 o
 -16   3  10       56.17       57.50     17.65 o
 -15   3  10      258.90      267.24     20.48 o
 -14   3  10       33.59       26.98     13.22 o
 -13   3  10      519.33      559.01     21.54 o
 -12   3  10       19.14       27.50     10.45 o
 -11   3  10      220.96      203.64     10.52 o
 -10   3  10      102.63      110.48      8.47 o
  -9   3  10       39.95       39.03      8.23 o
  -8   3  10      160.03      127.77      7.73 o
  -7   3  10      418.74      419.55      9.65 o
  -6   3  10      621.47      583.07     10.01 o
  -5   3  10       29.96       25.71      5.22 o
  -4   3  10       23.43       42.75      5.60 o
  -3   3  10       41.59       39.57      9.89 o
  -2   3  10     1699.58     1721.97     34.28 o
  -1   3  10       75.76       66.04     13.06 o
   0   3  10        1.26        8.78      6.35 o
   1   3  10       16.21       15.03      5.08 o
   2   3  10     2064.57     2134.31     24.29 o
   3   3  10        8.20        5.65      4.72 o
   4   3  10        2.16       -0.64      8.83 o
   5   3  10      185.12      182.38      6.11 o
   6   3  10      206.21      199.38      5.93 o
   7   3  10      626.22      571.11      9.23 o
   8   3  10       45.59       59.31      5.08 o
   9   3  10     1185.53     1325.59     19.00 o
  10   3  10      119.65      165.53      9.53 o
  11   3  10        3.89        1.02      6.37 o
  12   3  10      106.63      121.62      9.53 o
  13   3  10       66.36       87.42     13.42 o
  14   3  10        0.06       -3.88     12.48 o
  15   3  10       26.69       36.80     26.12 o
  16   3  10       13.37      -13.98     15.26 o
  17   3  10       25.65      -13.52     21.89 o
  18   3  10      193.70      180.26     24.24 o
  19   3  10        1.26      -10.59     39.54 o
  20   3  10       15.98       30.36     45.19 o
 -19   4  10      200.91      203.73     72.03 o
 -18   4  10      341.68      392.79     55.79 o
 -17   4  10       62.89       58.79     18.60 o
 -16   4  10       65.36       71.23     20.12 o
 -15   4  10        1.16       -8.94     13.72 o
 -14   4  10       66.81       65.64     14.12 o
 -13   4  10        1.00       -1.43     20.48 o
 -12   4  10      207.27      181.22     11.95 o
 -11   4  10        9.36        2.14      8.83 o
 -10   4  10      603.95      584.47     14.68 o
  -9   4  10     1201.27     1240.63     19.11 o
  -8   4  10      151.46      145.70      8.73 o
  -7   4  10      318.16      322.21      9.73 o
  -6   4  10      692.56      695.50     11.71 o
  -5   4  10      392.78      416.06      9.15 o
  -4   4  10     1215.08     1217.05     16.47 o
  -3   4  10       31.14       40.87      5.65 o
  -2   4  10      207.71      198.13      6.73 o
  -1   4  10        0.08       -0.39      7.41 o
   0   4  10       25.27       33.16      7.41 o
   1   4  10        0.14       22.17      5.30 o
   2   4  10      652.24      647.62     10.69 o
   3   4  10     1579.57     1614.01     19.51 o
   4   4  10      992.62     1028.19     14.23 o
   5   4  10     1309.60     1381.63     17.19 o
   6   4  10        0.87       -1.04      4.72 o
   7   4  10      237.10      230.65      6.73 o
   8   4  10        5.77        1.20      9.89 o
   9   4  10     1748.34     1970.65     30.04 o
  10   4  10      135.12      139.83      8.38 o
  11   4  10       30.42       36.61      6.52 o
  12   4  10       12.82       16.29      7.83 o
  13   4  10        3.89       -4.71      8.84 o
  14   4  10        0.02       -5.92      8.78 o
  15   4  10        0.43      -13.06     14.98 o
  16   4  10       10.79       -7.91     20.50 o
  17   4  10       17.00        8.03     23.90 o
  18   4  10      135.08      195.59     35.31 o
  19   4  10        7.62      -21.89     31.77 o
  20   4  10        5.32       42.36     40.95 o
 -18   5  10      264.34      286.70     49.43 o
 -17   5  10       18.02       31.77     24.01 o
 -16   5  10      179.58      165.98     20.12 o
 -15   5  10        5.55        1.59     17.09 o
 -14   5  10     1184.61     1244.24     39.56 o
 -13   5  10       93.80       86.22     15.89 o
 -12   5  10       85.77       64.75     10.31 o
 -11   5  10       89.45      107.02     11.35 o
 -10   5  10     1051.71     1086.72     30.02 o
  -9   5  10      487.89      508.63     15.89 o
  -8   5  10      807.42      844.05     41.32 o
  -7   5  10      602.07      584.33     13.23 o
  -6   5  10       10.95        4.59      6.94 o
  -5   5  10      185.98      150.60      7.41 o
  -4   5  10     1235.40     1183.86     20.84 o
  -3   5  10      877.89      894.74     16.25 o
  -2   5  10       10.23       11.17      5.42 o
  -1   5  10      250.28      264.63      7.44 o
   0   5  10        2.54       -3.59      8.47 o
   1   5  10       84.99       97.41      7.41 o
   2   5  10      101.59       99.30      9.53 o
   3   5  10      167.34      160.35      6.43 o
   4   5  10     2161.64     2116.40     23.65 o
   5   5  10      342.51      347.55      7.99 o
   6   5  10      121.28      114.30      6.23 o
   7   5  10      423.00      404.89     17.66 o
   8   5  10     1381.89     1467.66     22.79 o
   9   5  10      918.63      978.08     19.68 o
  10   5  10      481.70      503.88     16.95 o
  11   5  10        9.71       -4.54      9.18 o
  12   5  10        9.30        7.90      8.38 o
  13   5  10      219.85      226.24     27.19 o
  14   5  10      311.35      323.30     16.99 o
  15   5  10      221.78      204.53     34.60 o
  16   5  10      113.29      175.30     24.24 o
  17   5  10      117.62       94.64     24.82 o
  18   5  10      452.21      469.62     43.08 o
 -17   6  10        8.87        4.24     40.25 o
 -16   6  10       34.43       33.89     28.95 o
 -15   6  10        0.24        3.61     15.44 o
 -14   6  10      154.58      145.17     16.95 o
 -13   6  10        6.06       -1.71     14.67 o
 -12   6  10      694.61      732.27     18.99 o
 -11   6  10       82.44       87.14     10.34 o
 -10   6  10      294.79      292.27     12.22 o
  -9   6  10     1048.16     1099.63     31.44 o
  -8   6  10       64.77       69.52      9.95 o
  -7   6  10      281.49      267.33     13.20 o
  -6   6  10     1397.72     1508.15     22.89 o
  -5   6  10     2273.56     2348.10     29.80 o
  -4   6  10      679.54      663.74     23.66 o
  -3   6  10      699.54      665.84     21.90 o
  -2   6  10        9.11       11.62      5.42 o
  -1   6  10      747.97      750.93     12.36 o
   0   6  10        0.01       11.57      9.89 o
   1   6  10      477.33      474.58      9.23 o
   2   6  10      136.87      128.06      6.73 o
   3   6  10     1537.84     1508.39     19.69 o
   4   6  10      497.48      545.99     16.95 o
   5   6  10     2078.08     2102.45     26.15 o
   6   6  10      803.15      826.56     19.43 o
   7   6  10       51.12       61.27      7.44 o
   8   6  10       52.24       38.22     20.48 o
   9   6  10      560.20      589.98     36.37 o
  10   6  10      109.63      120.95     14.48 o
  11   6  10      746.32      805.18     20.15 o
  12   6  10       11.64       25.22     13.32 o
  13   6  10      210.95      186.20     15.22 o
  14   6  10      163.30      153.21     35.31 o
  15   6  10        1.11      -11.18     22.43 o
  16   6  10      230.93      291.10     29.71 o
  17   6  10       98.23       90.38     30.36 o
 -17   7  10       50.80       88.97     41.66 o
 -16   7  10        3.06       -5.65     21.89 o
 -15   7  10       18.26       59.31     28.95 o
 -14   7  10       37.45       32.65     17.46 o
 -13   7  10      109.33      122.42     22.24 o
 -12   7  10       65.20       84.03     12.28 o
 -11   7  10      569.54      632.95     27.19 o
 -10   7  10        4.91       13.74     10.15 o
  -9   7  10      268.12      267.56     22.24 o
  -8   7  10      699.62      695.97     16.89 o
  -7   7  10      270.66      278.11     12.15 o
  -6   7  10     1204.50     1217.01     22.40 o
  -5   7  10      978.99      958.33     24.02 o
  -4   7  10       87.31       87.58      7.63 o
  -3   7  10      125.32      142.04      7.23 o
  -2   7  10      323.01      250.99     15.18 o
  -1   7  10      311.84      351.02     12.36 o
   0   7  10       93.22       94.96      8.12 o
   1   7  10       86.33       51.09     10.24 o
   2   7  10      184.89      153.95      7.44 o
   3   7  10     1720.64     1642.49     31.10 o
   4   7  10       72.99       75.48      6.99 o
   5   7  10        1.99        6.51     14.83 o
   6   7  10     1552.44     1540.33     24.10 o
   7   7  10     1733.37     1732.74     27.29 o
   8   7  10       49.30       39.15      7.99 o
   9   7  10       30.44       38.17     12.00 o
  10   7  10       37.00       53.91      9.33 o
  11   7  10        0.18        4.94     13.79 o
  12   7  10      540.21      587.15     40.61 o
  13   7  10       21.48       24.77     19.42 o
  14   7  10      266.30      251.73     19.98 o
  15   7  10        2.12       -7.75     21.36 o
 -16   8  10       63.30       27.54     47.31 o
 -15   8  10       11.19      -29.66     40.25 o
 -14   8  10      188.34      206.90     32.48 o
 -13   8  10       54.53      103.80     25.42 o
 -12   8  10      291.03      309.71     20.81 o
 -11   8  10        6.61       25.26     19.42 o
 -10   8  10        2.18       -4.30     10.97 o
  -9   8  10       31.94       31.09     12.90 o
  -8   8  10       11.95       17.82     14.47 o
  -7   8  10       43.53       43.95      8.47 o
  -6   8  10       38.05       37.13     11.65 o
  -5   8  10      333.69      310.42     10.97 o
  -4   8  10       17.51       23.42      8.44 o
  -3   8  10       25.77       29.14      7.44 o
  -2   8  10       14.58       17.70      7.12 o
  -1   8  10      302.77      287.01     16.24 o
   0   8  10       26.89       21.99      6.78 o
   1   8  10       84.25       73.50      6.94 o
   2   8  10        0.85        7.67     13.06 o
   3   8  10      231.71      210.28      8.73 o
   4   8  10      155.65      147.67      8.49 o
   5   8  10       23.04       18.40      7.80 o
   6   8  10      198.54      197.01     16.95 o
   7   8  10      110.43       97.85      9.40 o
   8   8  10      173.68      168.11      9.81 o
   9   8  10        6.03      -11.79     15.89 o
  10   8  10       16.67       -8.86     13.06 o
  11   8  10        1.42       -4.64     11.80 o
  12   8  10      262.57      286.34     17.34 o
  13   8  10        0.60       10.03     21.66 o
  14   8  10      261.16      261.78     23.24 o
  15   8  10       41.58      -29.66     37.42 o
 -14   9  10      583.78      442.81     46.61 o
 -13   9  10       59.82       98.15     27.54 o
 -12   9  10      154.04       87.56     26.83 o
 -11   9  10        0.00       -3.43     25.42 o
 -10   9  10       10.19      -15.17     15.17 o
  -9   9  10      443.41      463.08     34.60 o
  -8   9  10        0.03       -9.62     12.98 o
  -7   9  10       73.59       70.29     18.36 o
  -6   9  10       16.54       14.64     25.77 o
  -5   9  10      354.50      299.21     30.37 o
  -4   9  10      889.86      972.08     43.09 o
  -3   9  10       10.73       10.40     15.18 o
  -2   9  10      291.74      345.59     13.06 o
  -1   9  10     1487.05     1527.92     48.40 o
   0   9  10       67.49       75.19     11.30 o
   1   9  10     1621.25     1670.71     69.60 o
   2   9  10      563.49      594.37     13.77 o
   3   9  10      470.13      393.36     33.19 o
   4   9  10      147.54      164.02      9.33 o
   5   9  10      159.15      144.99      9.50 o
   6   9  10        0.37       -2.03      9.64 o
   7   9  10       31.03       44.57      9.78 o
   8   9  10       16.07       24.20     31.77 o
   9   9  10       54.66       54.44     16.24 o
  10   9  10      110.33      138.12     16.53 o
  11   9  10      106.51       79.52     20.21 o
  12   9  10       39.70       44.40     22.05 o
  13   9  10      183.83      214.32     24.59 o
  14   9  10       10.54      -50.45     67.43 o
 -12  10  10      150.13      177.23     43.07 o
 -11  10  10      160.06      151.11     31.78 o
 -10  10  10       14.25        5.02     19.10 o
  -9  10  10      187.76      136.72     22.50 o
  -8  10  10      206.21      221.77    249.27 o
  -7  10  10       68.82       75.98     31.42 o
  -6  10  10      577.10      528.59    172.68 o
  -5  10  10       45.02       65.87     11.49 o
  -4  10  10       44.44       55.12     10.83 o
  -3  10  10      118.49      110.42     11.49 o
  -2  10  10      659.91      607.81     17.63 o
  -1  10  10      245.21      250.32     12.53 o
   0  10  10       34.45       34.86     10.52 o
   1  10  10      587.95      634.82     16.79 o
   2  10  10      135.03      119.01      9.23 o
   3  10  10       62.38       74.52     13.42 o
   4  10  10       50.39       47.40      9.49 o
   5  10  10      332.81      297.77     13.49 o
   6  10  10       89.21       57.31     24.71 o
   7  10  10      202.34      161.87     11.68 o
   8  10  10      332.19      348.45     24.60 o
   9  10  10       14.51       -7.87     15.09 o
  10  10  10       67.09       36.33     22.59 o
  11  10  10      198.25      197.76     26.63 o
  12  10  10       19.20       37.96     26.45 o
  13  10  10       26.20       -0.44     23.24 o
  14  10  10        1.07      -34.60     34.60 o
 -10  11  10       97.42      108.03     43.07 o
  -9  11  10       32.07      -71.49    576.87 o
  -8  11  10      496.39      502.23    334.75 o
  -7  11  10       13.19      -21.89     29.66 o
  -6  11  10       46.53       29.66     25.42 o
  -5  11  10      480.41      556.50     36.02 o
  -4  11  10       31.64       36.01     21.18 o
  -3  11  10      366.54      338.26     21.89 o
  -2  11  10      104.10      112.72     13.56 o
  -1  11  10       38.41       46.04     11.10 o
   0  11  10        1.61       -0.17     10.83 o
   1  11  10      151.99      173.35     16.95 o
   2  11  10      263.38      312.40     14.97 o
   3  11  10       70.07       58.34     25.77 o
   4  11  10       17.54       13.88     10.80 o
   5  11  10        7.83       23.73     13.06 o
   6  11  10        0.55       11.88     13.42 o
   7  11  10      341.28      366.01     24.83 o
   8  11  10       99.44      136.70     22.95 o
   9  11  10       97.02      156.47     30.96 o
  10  11  10       72.16      127.90     27.13 o
  11  11  10      100.24       93.04     26.95 o
  12  11  10       26.85      -13.77     28.96 o
  13  11  10       51.98      -39.54     39.54 o
  -9  12  10       85.46       24.01     31.77 o
  -8  12  10       99.08      121.45     44.48 o
  -7  12  10       75.34      115.80     38.84 o
  -6  12  10       16.61      -31.07     31.07 o
  -5  12  10        0.18        7.77     27.54 o
  -4  12  10        5.73      -28.95     28.95 o
  -3  12  10        7.34        4.94     22.59 o
  -2  12  10      221.79      228.79     27.54 o
  -1  12  10      125.69       96.74     19.77 o
   0  12  10       51.21       43.07     17.65 o
   1  12  10      109.48      115.80     19.06 o
   2  12  10       17.23        7.77     14.36 o
   3  12  10        3.48      -10.75     13.23 o
   4  12  10        9.36        0.06     31.42 o
   5  12  10       17.60       27.11     17.30 o
   6  12  10      109.96       86.50     37.42 o
   7  12  10        3.59      -21.95     21.95 o
   8  12  10       56.25       11.55     38.48 o
   9  12  10        0.85       19.77     32.48 o
  10  12  10       57.90       67.78     36.01 o
  11  12  10      104.32      176.53     43.07 o
  -7  13  10        2.01      -10.59     45.89 o
  -6  13  10       31.68        7.77     36.72 o
  -5  13  10      314.68      467.48     64.97 o
  -4  13  10       13.60       21.18     34.60 o
  -3  13  10      394.70      351.68     36.02 o
  -2  13  10       16.47      -21.89     21.89 o
  -1  13  10       84.91       88.97     26.83 o
   0  13  10       34.17       74.14     24.71 o
   1  13  10       57.47       45.19     18.36 o
   2  13  10        0.45        2.82     19.06 o
   3  13  10       65.60       64.96     30.36 o
   4  13  10      246.51      194.19     43.78 o
   5  13  10      156.77      151.11     39.54 o
   7  13  10      151.19      110.15     40.95 o
   8  13  10       39.04       25.42     33.89 o
   9  13  10        3.46        2.12     38.13 o
  10  13  10      118.94       33.89     36.01 o
  -5  14  10      224.10      111.57     44.49 o
  -4  14  10        4.21      -44.48     44.48 o
  -3  14  10        9.49      -27.54     35.30 o
  -2  14  10       29.20      -21.18     40.25 o
  -1  14  10      145.76      180.06     42.37 o
   0  14  10       90.09       95.32     31.77 o
   1  14  10      142.02      -48.02     48.02 o
   2  14  10       16.58      -19.06     28.95 o
 -20   1  11       50.36       60.02     39.54 o
 -19   1  11        2.65       -0.06     23.95 o
 -18   1  11       75.41       50.82     17.81 o
 -17   1  11        2.02      -15.07     17.39 o
 -16   1  11       35.69       33.19     16.27 o
 -15   1  11       48.32       45.96     16.72 o
 -14   1  11        8.49       22.39     19.77 o
 -13   1  11        6.10        1.14      9.65 o
 -12   1  11      170.78      185.82     11.35 o
 -11   1  11      303.63      256.58      7.70 o
 -10   1  11       31.73       42.25      4.92 o
  -9   1  11       90.86       83.32      6.62 o
  -8   1  11        6.93        1.45      8.12 o
  -7   1  11        9.67       10.49      5.22 o
  -6   1  11      277.50      276.21      6.94 o
  -5   1  11      734.57      742.76     14.13 o
  -4   1  11      176.34      179.36      6.73 o
  -3   1  11        9.46       25.07      5.22 o
  -2   1  11      123.82      132.05      5.99 o
  -1   1  11      443.80      406.28     10.24 o
   0   1  11       41.03       37.20      5.22 o
   1   1  11      266.56      254.45      9.18 o
   2   1  11      710.71      718.29     16.60 o
   3   1  11        1.26        3.79      8.83 o
   4   1  11      337.78      325.82      7.73 o
   5   1  11        1.25        4.00      5.93 o
   6   1  11       40.00       51.56      5.93 o
   7   1  11      143.70      155.09      7.29 o
   8   1  11       27.40       38.81      9.89 o
   9   1  11      236.26      224.85      7.63 o
  10   1  11      117.03      110.93      3.89 o
  11   1  11        8.23       -0.37      5.28 o
  12   1  11       83.03       80.93      7.74 o
  13   1  11        8.54        9.99     19.42 o
  14   1  11        7.22        0.57     22.59 o
  15   1  11        6.36       17.42     17.09 o
  16   1  11        0.42        4.64     21.95 o
  17   1  11       36.03       24.64     22.32 o
  18   1  11        0.13       16.68     30.36 o
  19   1  11        9.69       22.59     43.78 o
 -20   2  11        1.64        9.18     40.25 o
 -19   2  11        9.29       47.31     45.89 o
 -18   2  11       37.40       -3.72     18.60 o
 -17   2  11        4.55        4.98     22.24 o
 -16   2  11       57.11       41.32     14.63 o
 -15   2  11        6.94        6.86     15.67 o
 -14   2  11       11.53       -8.39     12.55 o
 -13   2  11       56.39       53.47      9.93 o
 -12   2  11      114.44      110.96     11.16 o
 -11   2  11      175.54      193.04     11.19 o
 -10   2  11      143.25      118.15     11.66 o
  -9   2  11      108.95      104.35      6.00 o
  -8   2  11      279.89      272.42      8.31 o
  -7   2  11      284.80      231.50      7.13 o
  -6   2  11       87.92      104.83     11.30 o
  -5   2  11       15.68       15.84      9.18 o
  -4   2  11      481.37      479.28     11.30 o
  -3   2  11      374.72      382.00     10.24 o
  -2   2  11       37.23       34.35      5.42 o
  -1   2  11      204.81      197.79      6.94 o
   0   2  11        1.82        3.74      4.94 o
   1   2  11      167.12      150.41      6.43 o
   2   2  11       12.14       12.12      9.89 o
   3   2  11      396.05      390.85      9.53 o
   4   2  11     1116.17     1152.56     15.45 o
   5   2  11     1436.43     1499.88     17.61 o
   6   2  11       49.26       31.20      4.72 o
   7   2  11        5.67        6.06     12.36 o
   8   2  11      321.88      316.05     18.01 o
   9   2  11      299.91      275.84     13.77 o
  10   2  11      522.68      477.17     14.57 o
  11   2  11       94.21       88.30      8.42 o
  12   2  11       75.99       89.18     16.95 o
  13   2  11       73.35       70.63     13.56 o
  14   2  11      130.00      174.64     21.54 o
  15   2  11        2.21       16.88     19.42 o
  16   2  11       10.70      -18.93     18.93 o
  17   2  11       11.40       15.26     20.96 o
  18   2  11        8.05      -30.36     30.36 o
  19   2  11      180.04      239.38     43.78 o
  20   2  11      136.89       16.95     48.02 o
 -19   3  11        8.97       58.60     50.84 o
 -18   3  11      240.65      230.98     25.20 o
 -17   3  11       24.31        5.22     30.36 o
 -16   3  11      110.04      156.07     17.59 o
 -15   3  11       41.28       40.85     27.89 o
 -14   3  11      114.23       75.89     13.56 o
 -13   3  11        7.26        0.22     10.23 o
 -12   3  11      124.98      132.19     11.45 o
 -11   3  11      175.07      149.56     25.07 o
 -10   3  11       11.45       32.56     11.03 o
  -9   3  11      438.16      433.87     13.23 o
  -8   3  11        6.39       30.88      7.44 o
  -7   3  11       86.47      104.96      9.18 o
  -6   3  11      998.68     1003.63     25.43 o
  -5   3  11      366.57      337.05      7.73 o
  -4   3  11     1523.32     1511.59     41.70 o
  -3   3  11      546.39      559.47     10.01 o
  -2   3  11      139.81      155.02      6.78 o
  -1   3  11        0.17        4.91      5.22 o
   0   3  11      174.01      167.57      6.52 o
   1   3  11      155.45      176.53      9.18 o
   2   3  11     1351.74     1373.99     17.47 o
   3   3  11      306.50      311.64      7.80 o
   4   3  11      150.77      138.51      6.43 o
   5   3  11      561.61      526.48      9.84 o
   6   3  11     1367.43     1333.90     17.47 o
   7   3  11       19.91       21.59     11.30 o
   8   3  11      212.25      180.47      6.94 o
   9   3  11      590.47      559.71     13.05 o
  10   3  11      156.82      158.87     18.01 o
  11   3  11       21.15       16.88      7.29 o
  12   3  11        1.19        7.59     10.94 o
  13   3  11        0.21       -3.40     17.30 o
  14   3  11       10.65        3.18     18.00 o
  15   3  11       63.14       56.16     16.68 o
  16   3  11       15.44       30.82     22.95 o
  17   3  11       17.02       17.18     29.13 o
  18   3  11       12.66       97.44     39.54 o
  19   3  11       11.62       24.01     40.25 o
  20   3  11      140.70       76.26     42.37 o
 -18   4  11        0.56      -39.65     69.90 o
 -17   4  11        0.02       -9.89     20.57 o
 -16   4  11       20.22       32.67     20.83 o
 -15   4  11      117.53      115.58     14.72 o
 -14   4  11       17.20       17.69     14.17 o
 -13   4  11      111.61      121.20     25.77 o
 -12   4  11      210.30      222.47     30.36 o
 -11   4  11        6.44       -0.23      9.95 o
 -10   4  11      624.64      649.47     16.18 o
  -9   4  11      359.83      358.04     25.07 o
  -8   4  11      529.58      468.44     13.48 o
  -7   4  11     3566.37     3660.30     45.38 o
  -6   4  11      849.86      820.53     13.73 o
  -5   4  11     1148.43     1155.32     38.86 o
  -4   4  11       46.26       50.68      5.73 o
  -3   4  11        3.74       -5.60      5.60 o
  -2   4  11      633.54      635.22     10.85 o
  -1   4  11     1001.28     1022.55     14.07 o
   0   4  11      836.68      821.98     12.73 o
   1   4  11      697.49      681.45     11.35 o
   2   4  11       19.31       39.12      5.93 o
   3   4  11      176.37      159.88      6.94 o
   4   4  11       88.28       75.51      5.88 o
   5   4  11     1385.71     1347.63     18.11 o
   6   4  11      284.55      265.02      8.12 o
   7   4  11      321.94      317.53      8.14 o
   8   4  11     2302.16     2313.68     50.19 o
   9   4  11        0.20        1.32      9.41 o
  10   4  11      662.59      700.32     17.92 o
  11   4  11       37.28       37.29     10.24 o
  12   4  11      187.08      187.94     10.09 o
  13   4  11        1.07      -13.77     13.77 o
  14   4  11      162.38      151.52     17.18 o
  15   4  11       32.28       42.62     39.89 o
  16   4  11        4.20       -0.68     26.48 o
  17   4  11       15.15      -13.42     30.36 o
  18   4  11      360.45      404.64     44.49 o
  19   4  11       24.22      -24.71     40.25 o
 -17   5  11       23.05      -13.42     50.13 o
 -16   5  11       11.05        0.37     29.66 o
 -15   5  11        0.24       -2.90     21.54 o
 -14   5  11       56.26       47.62     31.07 o
 -13   5  11      185.87      196.82     14.67 o
 -12   5  11       80.91       82.88     15.53 o
 -11   5  11        2.37       11.09     14.83 o
 -10   5  11      178.10      180.06     12.36 o
  -9   5  11       97.50      126.19     12.45 o
  -8   5  11      581.45      555.53     16.95 o
  -7   5  11     1525.61     1656.46     45.93 o
  -6   5  11     1383.56     1365.76     21.21 o
  -5   5  11       10.69       -2.15      5.60 o
  -4   5  11      432.46      440.08      9.95 o
  -3   5  11     2697.12     2800.82     30.68 o
  -2   5  11      277.64      254.04      8.83 o
  -1   5  11       21.58       28.76      5.99 o
   0   5  11       98.56      114.62      9.18 o
   1   5  11      189.71      165.43      9.18 o
   2   5  11     1944.31     1985.93     23.08 o
   3   5  11       29.10       48.05      6.23 o
   4   5  11      159.95      195.09      7.44 o
   5   5  11      146.31      140.87     19.77 o
   6   5  11     2299.05     2328.33     27.28 o
   7   5  11       51.88       58.54      6.23 o
   8   5  11     2251.76     2316.46     42.06 o
   9   5  11      713.09      729.17     17.87 o
  10   5  11       25.64       27.66     13.06 o
  11   5  11       67.97       83.58      9.40 o
  12   5  11      365.58      365.81     14.39 o
  13   5  11       15.67        6.47     11.76 o
  14   5  11      267.93      221.68     21.27 o
  15   5  11       49.12       36.80     27.54 o
  16   5  11        6.61       -7.48     26.29 o
  17   5  11      134.91      131.34     33.89 o
  18   5  11       77.67       20.48     33.19 o
 -16   6  11       92.55       77.67     28.24 o
 -15   6  11       68.36       34.57     55.78 o
 -14   6  11      368.17      390.95     22.39 o
 -13   6  11      129.76      118.69     14.58 o
 -12   6  11      304.09      300.84     14.96 o
 -11   6  11      156.04      157.31     13.95 o
 -10   6  11      143.98      149.36     11.73 o
  -9   6  11        0.39       -9.33      9.33 o
  -8   6  11      306.40      334.21     13.06 o
  -7   6  11      931.91      946.57     63.58 o
  -6   6  11     1763.05     1838.33     33.57 o
  -5   6  11     1711.89     1828.91     32.15 o
  -4   6  11     2684.37     2617.40     68.59 o
  -3   6  11     1065.07     1047.81     47.33 o
  -2   6  11     3603.38     3585.56    114.61 o
  -1   6  11        0.14        8.28      6.23 o
   0   6  11      141.71      135.27     11.30 o
   1   6  11      617.34      665.99     11.54 o
   2   6  11     3010.56     2932.97     31.43 o
   3   6  11      290.44      302.28     23.66 o
   4   6  11     1074.17     1138.71     16.63 o
   5   6  11      899.67      977.53     16.59 o
   6   6  11        4.60        5.02      6.62 o
   7   6  11      327.82      323.26     10.05 o
   8   6  11       46.82       60.82      8.47 o
   9   6  11       17.56       16.86     13.06 o
  10   6  11        8.47       19.92      9.97 o
  11   6  11      445.50      464.11     15.13 o
  12   6  11      254.75      283.44     22.60 o
  13   6  11       81.34       58.85     26.48 o
  14   6  11      241.06      219.40     24.71 o
  15   6  11       37.44       70.75     31.07 o
  16   6  11       21.99       32.48     33.89 o
 -16   7  11       16.37       74.14     42.36 o
 -15   7  11        0.00       67.78     28.24 o
 -14   7  11        0.07       13.63     24.36 o
 -13   7  11        2.02       -2.12     17.47 o
 -12   7  11       10.04       11.61     18.00 o
 -11   7  11       67.89       64.58     12.22 o
 -10   7  11      148.72      156.29     14.42 o
  -9   7  11        2.88       -0.55      9.95 o
  -8   7  11        0.43       -0.80      9.73 o
  -7   7  11      142.87      145.36     12.51 o
  -6   7  11      391.53      392.96     12.63 o
  -5   7  11       49.96       32.39      8.14 o
  -4   7  11      229.49      209.71     10.04 o
  -3   7  11      454.89      521.22     20.83 o
  -2   7  11       14.63       14.73      7.23 o
  -1   7  11       54.22       60.12      6.94 o
   0   7  11      336.89      301.64     16.60 o
   1   7  11      330.22      291.77      8.64 o
   2   7  11        2.56       19.17      6.73 o
   3   7  11       51.68       41.66      7.23 o
   4   7  11       52.28       42.33     11.65 o
   5   7  11      191.60      172.19      8.73 o
   6   7  11      219.56      218.97     14.48 o
   7   7  11        5.80       -3.48      7.12 o
   8   7  11      124.21       99.78     10.59 o
   9   7  11       45.99       47.60     11.13 o
  10   7  11        8.99        2.74     16.95 o
  11   7  11       16.02       21.89     13.89 o
  12   7  11        5.79        8.34     12.67 o
  13   7  11      183.51      163.14     16.65 o
  14   7  11       34.73       60.98     19.17 o
 -15   8  11       14.23      -27.54     43.07 o
 -14   8  11       10.63      -27.54     27.54 o
 -13   8  11       15.06       19.06     29.66 o
 -12   8  11      220.63      227.79     38.13 o
 -11   8  11       14.51       16.89     21.18 o
 -10   8  11      335.88      343.15     16.48 o
  -9   8  11       32.88       36.02     21.89 o
  -8   8  11      152.48      156.23     15.53 o
  -7   8  11       80.58       76.17     13.06 o
  -6   8  11        5.60      -11.03     11.03 o
  -5   8  11        0.09        2.08      7.64 o
  -4   8  11      200.52      197.09     10.85 o
  -3   8  11      299.18      255.66     15.54 o
  -2   8  11        6.71       21.89      8.34 o
  -1   8  11     1120.12     1064.28     25.08 o
   0   8  11     1697.05     1679.37     45.93 o
   1   8  11      484.51      396.86     12.71 o
   2   8  11      890.15      890.60     20.48 o
   3   8  11       35.33       27.10      7.73 o
   4   8  11      305.91      322.08     41.66 o
   5   8  11        3.86        6.97      7.73 o
   6   8  11       77.25       73.55     10.05 o
   7   8  11       32.77       34.25      9.15 o
   8   8  11        2.30        9.14     10.94 o
   9   8  11      212.23      201.07     20.12 o
  10   8  11       23.81       11.71     24.01 o
  11   8  11      146.87      167.39     19.42 o
  12   8  11        5.09       13.01     15.22 o
  13   8  11        0.18       28.02     22.61 o
  14   8  11      124.12       98.15     29.66 o
 -13   9  11        3.84      -26.12     32.48 o
 -12   9  11       17.22       27.54     25.42 o
 -11   9  11        4.85       -6.16     19.45 o
 -10   9  11      189.46      190.27     19.18 o
  -9   9  11        1.48        3.69     19.85 o
  -8   9  11        2.39       15.03     18.36 o
  -7   9  11      395.32      413.18     20.72 o
  -6   9  11        2.61        8.07     14.12 o
  -5   9  11       48.70       49.86     13.77 o
  -4   9  11       15.69       35.83     14.83 o
  -3   9  11        0.04        9.18     10.17 o
  -2   9  11       73.83       82.83     10.58 o
  -1   9  11      578.33      557.67     19.42 o
   0   9  11      136.48      119.61      8.73 o
   1   9  11      765.75      653.41     31.78 o
   2   9  11      313.69      239.83     13.77 o
   3   9  11       98.67       86.85      8.73 o
   4   9  11       76.89       75.77      9.33 o
   5   9  11      426.82      398.87     29.66 o
   6   9  11      575.63      549.99     49.44 o
   7   9  11        0.55      -11.64     11.64 o
   8   9  11       26.07        8.46     12.89 o
   9   9  11       19.80        6.99     16.24 o
  10   9  11        5.64       -0.08     15.80 o
  11   9  11      151.62      187.59     21.47 o
  12   9  11       14.31       24.01     22.03 o
  13   9  11       20.86      -18.09     25.73 o
 -11  10  11       53.43      -31.77     40.25 o
 -10  10  11       38.76       17.19     22.90 o
  -9  10  11      221.47      251.56     39.19 o
  -8  10  11      180.52      202.41    237.26 o
  -7  10  11      208.68      182.94     30.19 o
  -6  10  11       46.54       15.38    111.56 o
  -5  10  11        0.01      -12.63     15.44 o
  -4  10  11      580.86      561.42     44.14 o
  -3  10  11      710.48      691.94     19.98 o
  -2  10  11       81.78       77.94     36.36 o
  -1  10  11     1064.69     1060.09     24.90 o
   0  10  11      597.33      592.94     17.97 o
   1  10  11      247.32      213.94     13.79 o
   2  10  11     1013.96     1017.10     32.14 o
   3  10  11      625.91      713.79     20.57 o
   4  10  11      217.54      196.62     43.78 o
   5  10  11      218.01      199.56     12.81 o
   6  10  11      104.41       87.66     30.36 o
   7  10  11       37.36       69.35     17.50 o
   8  10  11      292.70      281.66     52.61 o
   9  10  11      145.55      124.87     24.36 o
  10  10  11       25.90       41.32     31.42 o
  11  10  11        8.46      -10.56     24.90 o
  12  10  11       14.82        4.16     23.45 o
  13  10  11       65.36       52.96     36.72 o
  -9  11  11       64.32       80.49     50.13 o
  -8  11  11      521.39      552.97     43.08 o
  -7  11  11      229.46      267.63     35.31 o
  -6  11  11        4.11       55.07     28.24 o
  -5  11  11      224.67      283.87     32.48 o
  -4  11  11      549.03      589.71     36.72 o
  -3  11  11       36.22       36.72     22.59 o
  -2  11  11      181.91      146.00     19.42 o
  -1  11  11        2.63       12.95     11.35 o
   0  11  11        4.39       -9.85     11.10 o
   1  11  11       26.61       -1.31     11.22 o
   2  11  11        2.56        7.81     11.71 o
   3  11  11      202.68      181.48     26.48 o
   4  11  11      205.98      279.37     14.75 o
   5  11  11        0.00       19.46     15.17 o
   6  11  11       57.62       94.77     24.12 o
   7  11  11        4.21       35.00     19.42 o
   8  11  11       33.15       55.28     20.07 o
   9  11  11       88.20      113.23     25.18 o
  10  11  11      105.12      111.04     28.84 o
  11  11  11        1.08       -1.09     35.66 o
  12  11  11      211.70       77.67     41.66 o
  -8  12  11      172.13      173.71     55.08 o
  -7  12  11        3.68      -22.59     38.83 o
  -6  12  11        9.18      -29.66     34.60 o
  -5  12  11       15.60       -4.24     25.42 o
  -4  12  11      107.19       69.20     33.19 o
  -3  12  11       38.83       57.90     28.95 o
  -2  12  11       31.37       42.36     24.01 o
  -1  12  11      102.84       79.08     26.13 o
   0  12  11        3.90       16.95     14.83 o
   1  12  11       45.24      -17.65     18.36 o
   2  12  11        0.01       16.59     23.30 o
   3  12  11       64.09       47.01     15.39 o
   4  12  11      198.29      136.05     60.37 o
   5  12  11       63.52       57.44     21.45 o
   6  12  11      106.72       95.18     90.03 o
   7  12  11        0.45       37.42     35.30 o
   8  12  11      196.92      279.63     40.96 o
   9  12  11        1.62        7.06     35.30 o
  10  12  11       25.12       14.12     41.66 o
  -6  13  11       93.14       93.20     28.95 o
  -5  13  11       90.15      117.21     45.90 o
  -4  13  11       26.17       88.97     43.07 o
  -3  13  11        0.66       60.72     40.25 o
  -2  13  11      237.09      199.84     35.31 o
  -1  13  11      135.81      172.29     33.19 o
   0  13  11       96.67      103.09     24.01 o
   1  13  11      587.23      635.61     37.43 o
   2  13  11       32.43      -24.01     24.01 o
   3  13  11       49.81      -22.59     36.72 o
   4  13  11      293.27      251.39     50.14 o
   8  13  11      303.93      408.16     45.90 o
   9  13  11        0.05      -38.83     38.83 o
  -4  14  11      184.14      102.39     52.96 o
  -3  14  11      199.76      270.45     43.07 o
  -2  14  11       53.83       82.61     40.95 o
  -1  14  11       31.73       50.84     37.42 o
   0  14  11      110.35       90.38     37.42 o
 -20   0  12       57.93       -5.65     43.78 o
 -19   0  12        4.32       43.78     38.13 o
 -18   0  12       15.18      -39.54     39.54 o
 -17   0  12        1.33      -24.71     24.71 o
 -16   0  12       48.13       96.73     26.83 o
 -15   0  12       60.91       60.02     25.42 o
 -14   0  12       43.66       40.25     15.53 o
 -13   0  12        1.02        4.24     13.42 o
 -12   0  12        0.04       -3.53     14.83 o
 -11   0  12        7.04       -0.71      9.89 o
 -10   0  12      331.74      261.29     10.59 o
  -9   0  12      123.74       83.32     10.59 o
  -8   0  12      265.90      247.16     12.71 o
  -7   0  12       36.92       60.72      9.89 o
  -6   0  12     1477.09     1486.80     27.56 o
  -5   0  12       89.03      101.68      9.18 o
  -4   0  12       41.82       34.60      8.47 o
  -3   0  12      195.42      189.96     10.59 o
  -2   0  12       42.65       47.31      8.47 o
  -1   0  12      601.28      600.38     14.13 o
   0   0  12      248.22      209.03     10.59 o
   1   0  12     1274.22     1276.14     21.20 o
   2   0  12        7.55        1.41      7.77 o
   3   0  12        4.86        8.47      7.06 o
   4   0  12      310.05      288.13     12.01 o
   5   0  12        0.02       -9.89      9.89 o
   6   0  12      342.50      307.20     13.42 o
   7   0  12      471.74      483.78     16.95 o
   8   0  12      353.68      337.56     14.12 o
   9   0  12     1415.89     1228.74     27.56 o
  10   0  12        2.39        2.12      8.47 o
  11   0  12       12.85        4.94      7.06 o
  12   0  12       74.91       72.02     23.30 o
  13   0  12      285.89      233.74     27.54 o
  14   0  12      677.95      728.88     36.02 o
  15   0  12       43.73       -9.18     33.89 o
  16   0  12        4.73      -11.30     38.83 o
  17   0  12      291.00      387.68     52.96 o
  18   0  12       71.88        8.47     28.24 o
 -20   1  12       44.08      -33.19     33.19 o
 -19   1  12      189.97      130.55     28.05 o
 -18   1  12       65.55       71.61     27.45 o
 -17   1  12       28.78       18.91     19.72 o
 -16   1  12       67.86       86.51     29.30 o
 -15   1  12       26.13       14.74     28.60 o
 -14   1  12      128.57      151.41     33.19 o
 -13   1  12      625.43      644.31     24.01 o
 -12   1  12        1.41      -15.53     15.53 o
 -11   1  12      122.69      101.71     12.71 o
 -10   1  12        0.34        1.32      5.45 o
  -9   1  12     1652.80     1491.44     30.74 o
  -8   1  12       23.66       16.73      6.43 o
  -7   1  12      354.68      344.31      8.99 o
  -6   1  12       23.93        5.34      7.77 o
  -5   1  12       99.39       90.06     12.71 o
  -4   1  12      672.87      710.99     10.99 o
  -3   1  12      179.12      159.21      6.73 o
  -2   1  12      232.62      267.22      7.73 o
  -1   1  12     1216.15     1168.45     15.23 o
   0   1  12     3461.81     3499.22     35.51 o
   1   1  12      240.79      218.49      7.23 o
   2   1  12       43.23       47.44      5.93 o
   3   1  12      442.95      433.91      9.15 o
   4   1  12        6.93       38.49     17.30 o
   5   1  12      226.67      200.49      8.14 o
   6   1  12      156.84      167.91      8.23 o
   7   1  12       99.96       98.08      7.44 o
   8   1  12       75.56       51.21     11.30 o
   9   1  12      277.35      231.60      9.15 o
  10   1  12       83.43       78.29      9.53 o
  11   1  12       34.47       39.18     19.06 o
  12   1  12      157.24      131.43     28.24 o
  13   1  12       17.46        3.31     11.87 o
  14   1  12        0.01        0.64     15.17 o
  15   1  12       47.48       36.00     18.70 o
  16   1  12       20.16       -0.70     19.78 o
  17   1  12       17.16      -22.79     29.94 o
  18   1  12       34.90       24.71     40.95 o
 -19   2  12       51.66       16.95     42.37 o
 -18   2  12        1.80       26.29     25.61 o
 -17   2  12        1.75      -22.54     22.54 o
 -16   2  12        0.40       -6.35     28.24 o
 -15   2  12       29.95        8.73     17.72 o
 -14   2  12       10.12       -4.63     12.90 o
 -13   2  12        5.17        1.72     11.19 o
 -12   2  12       22.37       18.01     22.24 o
 -11   2  12      139.23      143.57     11.03 o
 -10   2  12      366.15      322.76     24.36 o
  -9   2  12       91.26       72.45      5.05 o
  -8   2  12        1.56       12.10      6.52 o
  -7   2  12       13.54        8.15      6.43 o
  -6   2  12        0.40        7.06      5.99 o
  -5   2  12        5.72        6.75      6.23 o
  -4   2  12       50.05       53.23      6.23 o
  -3   2  12      196.39      178.07      6.94 o
  -2   2  12     1239.30     1197.07     15.59 o
  -1   2  12      600.00      593.04     10.45 o
   0   2  12        1.31       -3.42      6.11 o
   1   2  12      977.93      981.50     26.49 o
   2   2  12      851.55      788.79     12.89 o
   3   2  12      762.59      685.06     11.35 o
   4   2  12      174.43      210.97      7.94 o
   5   2  12       89.79      105.96      6.49 o
   6   2  12        1.30        9.60      6.73 o
   7   2  12       20.50       -0.71      6.49 o
   8   2  12       54.60       46.63      6.78 o
   9   2  12      687.39      625.63     15.54 o
  10   2  12        5.38        7.20     18.71 o
  11   2  12       63.84       61.18     18.71 o
  12   2  12       40.50       32.99     12.71 o
  13   2  12      180.23      151.05     21.89 o
  14   2  12       62.92       64.50     17.18 o
  15   2  12        6.80       20.11     23.18 o
  16   2  12        0.00       37.76     24.62 o
  17   2  12       38.68       43.78     42.37 o
  18   2  12       36.37       29.66     45.90 o
  19   2  12       79.63      -12.71     45.19 o
 -18   3  12       74.96      217.48     47.31 o
 -17   3  12       83.71       50.43     22.88 o
 -16   3  12      193.00      162.05     20.36 o
 -15   3  12        0.33       40.10     20.48 o
 -14   3  12       29.75       34.72     31.42 o
 -13   3  12        5.24        7.67     10.45 o
 -12   3  12       10.84        2.49     10.45 o
 -11   3  12       45.21       45.57      9.99 o
 -10   3  12       81.51       91.50     11.86 o
  -9   3  12       59.53       65.92     12.71 o
  -8   3  12      140.47      132.19     11.16 o
  -7   3  12        0.86        1.68      5.93 o
  -6   3  12      140.75      148.88      6.99 o
  -5   3  12      506.36      556.34     10.23 o
  -4   3  12      119.73      132.19      8.12 o
  -3   3  12      468.39      479.40     13.07 o
  -2   3  12       14.89       18.12      5.75 o
  -1   3  12       80.91       64.86      6.78 o
   0   3  12     2172.27     2109.16     23.95 o
   1   3  12      903.61      954.51     14.59 o
   2   3  12       21.24       14.32      6.23 o
   3   3  12      439.63      437.14     14.48 o
   4   3  12       35.37       48.14      6.62 o
   5   3  12     1085.63     1181.07     16.97 o
   6   3  12       25.81       32.90      6.23 o
   7   3  12       60.63       69.54     22.24 o
   8   3  12       26.64       48.68     12.00 o
   9   3  12       14.48       16.00      5.68 o
  10   3  12        9.36        0.30      9.53 o
  11   3  12       18.82       23.14     12.36 o
  12   3  12        0.36       -8.62      8.62 o
  13   3  12       12.22       10.63     11.16 o
  14   3  12        2.79       -3.73     12.34 o
  15   3  12       64.79       84.02     22.97 o
  16   3  12       27.28       -5.76     26.71 o
  17   3  12       48.71       16.95     39.54 o
  18   3  12       27.37        2.82     36.01 o
  19   3  12       11.25      -20.48     36.72 o
 -17   4  12       15.49       46.36     38.83 o
 -16   4  12       25.73       13.16     24.43 o
 -15   4  12        3.36      -18.48     18.48 o
 -14   4  12       44.23       38.44     13.72 o
 -13   4  12      238.98      244.69     15.89 o
 -12   4  12       88.76       93.08     12.48 o
 -11   4  12        9.73        0.05     13.77 o
 -10   4  12      276.18      310.24     13.95 o
  -9   4  12        1.79       14.11     36.72 o
  -8   4  12      216.22      237.03     14.22 o
  -7   4  12      814.64      829.14     16.95 o
  -6   4  12       20.58       18.65      6.92 o
  -5   4  12      158.22      143.90      7.73 o
  -4   4  12      681.02      702.26     12.01 o
  -3   4  12      598.99      578.82     16.25 o
  -2   4  12     1215.41     1210.99     33.91 o
  -1   4  12      294.75      286.73      9.18 o
   0   4  12      595.61      553.73     10.35 o
   1   4  12      116.14      129.40      7.29 o
   2   4  12      131.04      153.43      7.12 o
   3   4  12      524.84      505.35     14.83 o
   4   4  12      399.70      444.19     10.16 o
   5   4  12      282.40      266.61     11.30 o
   6   4  12      175.66      172.44      7.12 o
   7   4  12      295.42      315.89     10.80 o
   8   4  12      121.45      129.53      8.14 o
   9   4  12      116.80      118.93     10.32 o
  10   4  12      250.27      266.18     51.55 o
  11   4  12       96.05       89.56     13.42 o
  12   4  12       46.17       48.51     11.65 o
  13   4  12       11.79       14.77     12.99 o
  14   4  12        1.85       14.73     25.77 o
  15   4  12      112.87      142.30     26.13 o
  16   4  12       53.52       14.48     62.84 o
  17   4  12       12.59      -23.30     38.13 o
  18   4  12        0.11      105.20     37.42 o
  19   4  12        7.36       61.43     41.66 o
 -16   5  12       14.89       25.74     26.75 o
 -15   5  12       95.25      127.32     25.77 o
 -14   5  12       12.74       14.72     16.98 o
 -13   5  12      249.46      279.05     15.45 o
 -12   5  12      132.33      124.46     13.67 o
 -11   5  12       15.41       14.47     10.97 o
 -10   5  12        4.96        7.37     12.36 o
  -9   5  12      439.15      456.04     17.18 o
  -8   5  12       49.73       29.42     28.24 o
  -7   5  12      208.50      198.80     15.18 o
  -6   5  12      477.72      459.42     11.86 o
  -5   5  12        6.67       10.35     14.47 o
  -4   5  12      269.79      260.10      9.45 o
  -3   5  12     2458.64     2434.11     29.66 o
  -2   5  12     2074.29     2097.24     26.54 o
  -1   5  12      363.77      348.34      9.50 o
   0   5  12     2672.74     2702.77     42.43 o
   1   5  12     2619.08     2700.35     30.58 o
   2   5  12      553.45      519.19     10.52 o
   3   5  12     2496.78     2428.81     29.04 o
   4   5  12      638.70      665.00     12.37 o
   5   5  12      577.38      549.96     18.01 o
   6   5  12      124.14      102.42      7.44 o
   7   5  12     2406.98     2479.04     46.30 o
   8   5  12        1.17       -0.40      6.23 o
   9   5  12      386.07      417.10     31.78 o
  10   5  12       54.42       59.35     40.95 o
  11   5  12      577.15      624.81     17.76 o
  12   5  12       29.03       40.65     14.47 o
  13   5  12      387.36      400.53     55.79 o
  14   5  12       70.15       70.91     24.39 o
  15   5  12        0.05       -7.87     21.45 o
  16   5  12       46.83       50.13     32.48 o
  17   5  12        0.16       19.77     34.60 o
  18   5  12        6.68      -21.18     35.30 o
 -15   6  12       11.43       45.88     25.13 o
 -14   6  12        5.82        4.17     17.39 o
 -13   6  12        1.72      -13.45     13.45 o
 -12   6  12       82.33       79.80     13.98 o
 -11   6  12      289.60      305.84     15.96 o
 -10   6  12       50.29       44.64     13.06 o
  -9   6  12        0.75        9.43     11.72 o
  -8   6  12       29.84       24.46     18.36 o
  -7   6  12      311.42      324.21     13.74 o
  -6   6  12        7.33        0.53      9.89 o
  -5   6  12      272.07      239.14     13.77 o
  -4   6  12       31.78       29.48     11.30 o
  -3   6  12     1571.65     1523.80     52.29 o
  -2   6  12       48.01       44.42      7.80 o
  -1   6  12      510.69      502.31     28.60 o
   0   6  12      593.26      618.54     11.71 o
   1   6  12      289.99      290.37      9.15 o
   2   6  12      394.82      429.28     10.16 o
   3   6  12     2853.05     2897.88     34.23 o
   4   6  12      243.39      231.30      8.73 o
   5   6  12      271.88      251.72      9.33 o
   6   6  12        0.98        1.33      6.71 o
   7   6  12      157.11      153.30      9.18 o
   8   6  12       10.78       14.01     16.59 o
   9   6  12        5.59       -2.01      8.62 o
  10   6  12       50.26       63.70      8.90 o
  11   6  12      278.91      288.60     14.90 o
  12   6  12        0.60       22.34     57.54 o
  13   6  12        8.56      -13.83     30.01 o
  14   6  12       69.56       66.19     23.62 o
  15   6  12       10.81       17.65     31.77 o
  16   6  12      182.00      202.66     44.49 o
 -15   7  12       11.93       13.42     40.95 o
 -14   7  12      109.00      103.73     50.13 o
 -13   7  12       11.40        6.95     30.36 o
 -12   7  12      316.13      325.18     16.78 o
 -11   7  12        2.99        2.47     11.98 o
 -10   7  12       73.44       63.68     15.18 o
  -9   7  12      333.68      365.53     16.59 o
  -8   7  12       58.37       60.24     12.00 o
  -7   7  12        7.52       -0.20     10.83 o
  -6   7  12        5.47        2.23     10.68 o
  -5   7  12      366.98      337.56     12.17 o
  -4   7  12      410.73      450.85     13.76 o
  -3   7  12      380.29      366.86     13.77 o
  -2   7  12       78.49       81.98      7.80 o
  -1   7  12      387.14      362.71     10.66 o
   0   7  12      424.46      463.11     19.42 o
   1   7  12        1.59        8.12      8.49 o
   2   7  12       25.20        7.97      7.63 o
   3   7  12      101.27       85.08     16.95 o
   4   7  12        2.05        1.89      6.94 o
   5   7  12        4.59       -0.71      9.89 o
   6   7  12       77.33       63.85      7.44 o
   7   7  12       11.83        0.33      9.78 o
   8   7  12      122.71      135.38     11.08 o
   9   7  12      202.82      169.64     12.51 o
  10   7  12      181.28      137.12     20.48 o
  11   7  12       18.88       21.32     14.10 o
  12   7  12      246.84      273.21     59.32 o
  13   7  12      119.78      148.85     30.36 o
  14   7  12       50.24        1.60     54.02 o
 -14   8  12        8.84      -38.83     38.83 o
 -13   8  12        5.74       -9.18     23.30 o
 -12   8  12        1.14        5.46     22.71 o
 -11   8  12        4.54      -18.93     18.93 o
 -10   8  12        3.40        2.40     27.89 o
  -9   8  12       48.29       63.40     15.54 o
  -8   8  12        2.84        3.94     11.86 o
  -7   8  12        0.78        4.79     12.72 o
  -6   8  12      129.79      111.62     13.98 o
  -5   8  12       66.56       46.19     25.07 o
  -4   8  12      392.61      370.81     13.54 o
  -3   8  12      160.97      123.94     15.89 o
  -2   8  12      161.51      151.55     10.01 o
  -1   8  12       85.90       66.06     15.89 o
   0   8  12      266.85      308.42     11.98 o
   1   8  12      364.72      348.94     33.54 o
   2   8  12      162.51      184.75     13.77 o
   3   8  12      185.75      137.08     12.36 o
   4   8  12        5.42        7.81     10.59 o
   5   8  12        0.01        3.81      9.18 o
   6   8  12      100.24       76.68     12.06 o
   7   8  12      247.02      184.12     13.77 o
   8   8  12      167.90      204.08     29.30 o
   9   8  12       35.39        4.76     18.41 o
  10   8  12      115.10      107.59     28.95 o
  11   8  12       10.35       17.14     15.77 o
  12   8  12      218.68      236.46     25.42 o
  13   8  12        6.38      -24.01     36.01 o
 -12   9  12      418.44      226.69     55.79 o
 -11   9  12      191.69      205.06     33.89 o
 -10   9  12        9.56      -17.39     30.36 o
  -9   9  12      149.41      141.13     30.01 o
  -8   9  12       66.64       72.35     79.79 o
  -7   9  12       35.13       26.16     13.72 o
  -6   9  12       38.48       21.32     12.92 o
  -5   9  12      124.51      101.48     14.72 o
  -4   9  12        9.07       -2.43     16.95 o
  -3   9  12       23.35       23.16     10.26 o
  -2   9  12       11.10        9.52     10.44 o
  -1   9  12      336.96      287.04     14.53 o
   0   9  12       34.34       29.98     10.15 o
   1   9  12        2.48       -0.69     13.77 o
   2   9  12        9.45       11.93      9.23 o
   3   9  12       14.24       18.09      9.95 o
   4   9  12      174.90      150.95     15.18 o
   5   9  12       64.33       79.89     14.83 o
   6   9  12       75.30       95.51     32.48 o
   7   9  12        2.90       -3.53     12.63 o
   8   9  12       54.22       57.86     25.07 o
   9   9  12       35.56       19.86     16.62 o
  10   9  12       76.90      119.84     24.94 o
  11   9  12        0.01       -7.53     23.02 o
  12   9  12      448.62      452.37     58.97 o
 -10  10  12      164.76      176.13     23.68 o
  -9  10  12       20.27       24.84     25.03 o
  -8  10  12        2.40       67.63    151.45 o
  -7  10  12      107.13      150.40     28.24 o
  -6  10  12       97.93       69.20     28.95 o
  -5  10  12       63.17       33.89     16.24 o
  -4  10  12       68.06       93.14     13.56 o
  -3  10  12      327.95      370.18     42.37 o
  -2  10  12      170.72      153.37     12.90 o
  -1  10  12       11.46        5.74     11.79 o
   0  10  12      150.98      180.30     14.01 o
   1  10  12       72.63       94.24     12.98 o
   2  10  12      121.18      129.43     13.07 o
   3  10  12      163.64      156.41     22.24 o
   4  10  12      196.59      200.26     20.48 o
   5  10  12      332.29      332.24     14.90 o
   6  10  12       50.26       59.82     13.32 o
   7  10  12       35.43       21.00     16.72 o
   8  10  12        0.59       -7.62     18.48 o
   9  10  12      254.99      238.27     28.95 o
  10  10  12       42.57       44.50     54.02 o
  11  10  12       37.23       29.04     27.91 o
  12  10  12        9.95       -7.06     34.60 o
  -8  11  12       63.53      100.97     42.37 o
  -7  11  12       67.09      -23.30     42.37 o
  -6  11  12      460.12      351.69     40.25 o
  -5  11  12       61.37       77.67     27.54 o
  -4  11  12        1.46       -4.24     26.83 o
  -3  11  12       85.32      112.98     23.30 o
  -2  11  12      169.40      225.96     21.18 o
  -1  11  12        2.28      -14.25     14.25 o
   0  11  12       55.26       34.27     12.67 o
   1  11  12       48.42       57.14     12.69 o
   2  11  12        1.82      -12.71     12.71 o
   3  11  12        2.44      -10.11     12.36 o
   4  11  12      791.51      755.43     45.20 o
   5  11  12       11.53       49.59     24.12 o
   6  11  12      339.86      332.74     35.31 o
   7  11  12        1.96        1.48     16.44 o
   8  11  12        5.48      -22.73     23.95 o
   9  11  12        0.28      -50.84     50.84 o
  10  11  12       97.61       36.03     42.72 o
  -6  12  12      285.72      234.44     49.43 o
  -5  12  12        7.93       11.30     24.71 o
  -4  12  12      375.60      407.46     48.73 o
  -3  12  12      103.02       95.32     31.07 o
  -2  12  12       82.05      129.92     30.36 o
  -1  12  12      217.95      182.18     21.18 o
   0  12  12       75.98       64.25     19.77 o
   1  12  12       15.99       -2.82     19.77 o
   2  12  12      231.60      230.20     22.60 o
   3  12  12      333.90      299.60     49.78 o
   4  12  12      141.67      115.57     25.28 o
   5  12  12        7.80        3.39     25.23 o
   6  12  12        3.22      -23.30     31.07 o
   7  12  12       57.18       91.79     36.72 o
   8  12  12       66.10      115.80     40.95 o
   9  12  12       39.34      -37.42     37.42 o
  -5  13  12        0.85      -51.54     51.54 o
  -4  13  12       32.03       72.02     37.42 o
  -3  13  12       65.13       99.56     41.66 o
  -2  13  12       83.82       92.50     37.42 o
  -1  13  12        6.98       -2.82     36.01 o
   0  13  12      537.25      627.12     39.55 o
   1  13  12       92.43      106.62     28.24 o
 -19   1  13       64.24       51.20     45.90 o
 -18   1  13        1.92        2.90     26.71 o
 -17   1  13        1.87       21.48     27.54 o
 -16   1  13       84.74      108.96     25.71 o
 -15   1  13       40.72       37.23     19.72 o
 -14   1  13        7.47        8.81     15.22 o
 -13   1  13       11.04        5.60     20.48 o
 -12   1  13        4.35       -0.39     13.22 o
 -11   1  13       20.30       41.62      9.33 o
 -10   1  13      169.04      154.39     10.45 o
  -9   1  13      134.84      132.51      9.18 o
  -8   1  13       31.22       23.38     13.42 o
  -7   1  13        2.41       11.98      7.29 o
  -6   1  13      217.41      188.33      8.73 o
  -5   1  13        0.60       -4.79      6.62 o
  -4   1  13      355.33      371.22      9.73 o
  -3   1  13        7.76       10.79      6.23 o
  -2   1  13       49.26       58.61      7.49 o
  -1   1  13       72.37       68.86     12.36 o
   0   1  13        3.78       -5.11      6.43 o
   1   1  13      334.11      359.18      9.15 o
   2   1  13      160.70      156.13      8.14 o
   3   1  13        0.34       -2.14     17.30 o
   4   1  13        0.15        9.13      6.40 o
   5   1  13      169.08      164.00     13.77 o
   6   1  13       21.48       38.46      8.23 o
   7   1  13       34.86       23.64     15.89 o
   8   1  13      117.50      131.41      9.65 o
   9   1  13        0.07       -4.24      7.29 o
  10   1  13       11.22       30.27     15.18 o
  11   1  13        1.89        7.68     21.18 o
  12   1  13       10.81      -10.08     30.36 o
  13   1  13       63.00       33.19     16.68 o
  14   1  13        8.48       -2.67     25.68 o
  15   1  13       61.98       91.06     23.72 o
  16   1  13        7.18       15.99     20.80 o
  17   1  13        4.72      -19.77     36.01 o
 -18   2  13       28.67      -25.23     74.84 o
 -17   2  13      115.35      146.58     25.33 o
 -16   2  13      102.50      125.38     25.78 o
 -15   2  13        0.41      -13.17     21.11 o
 -14   2  13        0.39       21.18     31.07 o
 -13   2  13        2.57       19.75     14.38 o
 -12   2  13      407.41      398.69     15.44 o
 -11   2  13       54.74       42.37     11.54 o
 -10   2  13        0.43      -10.17     10.17 o
  -9   2  13        1.54        8.58     12.36 o
  -8   2  13       49.09       51.07      7.29 o
  -7   2  13        5.14        9.36      6.94 o
  -6   2  13       54.31       58.11     10.24 o
  -5   2  13      667.07      643.01     12.46 o
  -4   2  13       92.95       91.36     13.06 o
  -3   2  13     2103.70     2100.29     26.24 o
  -2   2  13      325.16      342.52     22.95 o
  -1   2  13      112.95      118.54      7.29 o
   0   2  13     2236.32     2245.10     28.48 o
   1   2  13      426.63      448.04     13.42 o
   2   2  13      122.31      113.41      8.10 o
   3   2  13      482.49      477.95     11.35 o
   4   2  13     1744.58     1804.58     24.10 o
   5   2  13     1380.86     1354.70     32.86 o
   6   2  13      170.56      123.30      7.73 o
   7   2  13        0.04       -5.65      6.49 o
   8   2  13        2.63       -1.54      6.94 o
   9   2  13      163.84      162.29     10.74 o
  10   2  13      278.93      299.72     18.72 o
  11   2  13       63.19       48.21     16.24 o
  12   2  13        1.78        3.04     16.95 o
  13   2  13       17.05       12.41     16.45 o
  14   2  13        0.13       30.96     23.82 o
  15   2  13       66.92       99.74     24.77 o
  16   2  13      151.42      119.55     43.07 o
  17   2  13       12.68       46.60     44.48 o
  18   2  13       28.88       -4.94     40.95 o
 -17   3  13        9.67       18.84     27.91 o
 -16   3  13       84.86       77.22     34.95 o
 -15   3  13        1.86      -19.42     19.42 o
 -14   3  13        0.52        2.70     16.24 o
 -13   3  13       23.11       46.88     18.01 o
 -12   3  13      150.27      151.54     21.18 o
 -11   3  13       54.28       36.80     32.83 o
 -10   3  13      312.58      273.68     13.42 o
  -9   3  13        8.61       -9.50      9.50 o
  -8   3  13        0.60        8.80      9.65 o
  -7   3  13      117.05       90.37      7.58 o
  -6   3  13     1494.25     1428.99     22.42 o
  -5   3  13        0.12       17.15      6.78 o
  -4   3  13      568.60      515.39     13.42 o
  -3   3  13     2885.36     2778.14     58.69 o
  -2   3  13      336.11      341.10     10.17 o
  -1   3  13     2132.09     2128.09     28.17 o
   0   3  13        0.75        5.09     12.00 o
   1   3  13      946.62      927.15     15.41 o
   2   3  13     2005.22     1923.38     25.45 o
   3   3  13     1037.43     1009.01     25.08 o
   4   3  13     1409.63     1398.49     22.03 o
   5   3  13      466.78      405.51     17.66 o
   6   3  13       84.82       71.31      6.94 o
   7   3  13      474.47      446.13     19.42 o
   8   3  13        2.56        6.07      7.05 o
   9   3  13        6.79       17.10      9.89 o
  10   3  13      110.02      107.77     13.04 o
  11   3  13      168.41      163.96     16.95 o
  12   3  13      109.69       70.04     14.12 o
  13   3  13      137.62       91.46     14.86 o
  14   3  13        0.96       47.24     24.21 o
  15   3  13       26.52       46.52     44.84 o
  16   3  13      244.67      307.17     43.07 o
  17   3  13        6.57       19.77     45.89 o
  18   3  13      112.63       20.48     41.66 o
 -16   4  13       38.89       22.45     27.30 o
 -15   4  13       22.68       29.49     50.48 o
 -14   4  13       11.34       11.97     51.19 o
 -13   4  13      185.50      186.02     15.22 o
 -12   4  13      176.56      200.11     13.95 o
 -11   4  13        3.78       -4.58     26.12 o
 -10   4  13       19.92       53.91     11.23 o
  -9   4  13      290.75      335.75     16.96 o
  -8   4  13       49.48       47.89     11.86 o
  -7   4  13      108.03      100.63     28.60 o
  -6   4  13       51.94       60.08     16.59 o
  -5   4  13     1589.16     1612.12     24.97 o
  -4   4  13      115.19       95.77      9.50 o
  -3   4  13      332.29      351.87     10.85 o
  -2   4  13        2.78       21.16      7.63 o
  -1   4  13      419.17      414.72     11.20 o
   0   4  13      938.29      940.91     15.92 o
   1   4  13        5.01       -1.99      7.80 o
   2   4  13      728.57      723.96     25.08 o
   3   4  13        3.39       11.48      7.63 o
   4   4  13      309.78      306.49     15.89 o
   5   4  13      362.98      336.49     12.01 o
   6   4  13      327.64      305.94     11.65 o
   7   4  13       50.46       59.64      7.23 o
   8   4  13       19.53       19.08     15.89 o
   9   4  13       49.99       33.43     13.42 o
  10   4  13       69.81       73.83     13.99 o
  11   4  13       85.73       65.59     22.60 o
  12   4  13       15.43       35.54     13.89 o
  13   4  13      166.32      232.09     26.80 o
  14   4  13        0.10        6.35     19.42 o
  15   4  13       47.95      -19.06     41.31 o
  16   4  13        0.46      -38.83     38.83 o
  17   4  13       64.02       57.19     50.84 o
  18   4  13        5.77      -30.36     38.83 o
 -15   5  13       30.00       41.31     60.72 o
 -14   5  13        9.20       25.71     20.34 o
 -13   5  13        2.51       18.96     14.72 o
 -12   5  13        5.66       13.02     16.24 o
 -11   5  13       35.83       46.33     14.38 o
 -10   5  13      383.51      426.68     19.47 o
  -9   5  13        0.40        4.85     11.16 o
  -8   5  13      433.17      410.90     17.66 o
  -7   5  13      129.63      144.02     13.22 o
  -6   5  13        0.84       14.57     10.85 o
  -5   5  13      196.21      175.87     10.95 o
  -4   5  13       14.07       26.07      7.94 o
  -3   5  13     2115.81     2165.55     41.35 o
  -2   5  13        9.99       17.67      7.94 o
  -1   5  13     2817.35     2990.96     94.40 o
   0   5  13     2505.41     2640.94     34.65 o
   1   5  13       30.38       21.89      7.80 o
   2   5  13     3344.32     3404.67     41.80 o
   3   5  13      298.29      331.62     10.68 o
   4   5  13      208.86      212.24     17.30 o
   5   5  13       16.63       14.26      8.47 o
   6   5  13      157.53      133.48      9.53 o
   7   5  13       21.53       13.82      7.06 o
   8   5  13        3.98        5.35     11.00 o
   9   5  13       10.48       37.58     14.12 o
  10   5  13      252.76      276.58     21.89 o
  11   5  13       84.83       80.49     18.71 o
  12   5  13       97.42       61.10     46.60 o
  13   5  13        0.09      -19.20     23.90 o
  14   5  13       16.98      -11.93     23.90 o
  15   5  13        7.95       36.01     34.60 o
  16   5  13        0.21       -3.53     37.42 o
  17   5  13        7.62       51.54     34.60 o
 -14   6  13      165.10      152.81     40.95 o
 -13   6  13       77.08      129.63     18.89 o
 -12   6  13       17.64       11.51     14.22 o
 -11   6  13       10.05       18.70     13.72 o
 -10   6  13      755.34      790.71     24.22 o
  -9   6  13       12.36       14.43     13.22 o
  -8   6  13       15.20       -6.29     13.22 o
  -7   6  13      615.66      717.71     21.72 o
  -6   6  13      295.71      282.48     19.77 o
  -5   6  13      291.92      298.65     27.54 o
  -4   6  13      809.39      768.30     16.44 o
  -3   6  13       28.57       30.11      7.80 o
  -2   6  13       25.87       31.86      7.80 o
  -1   6  13      124.06      113.62     12.00 o
   0   6  13       24.31       31.67      8.47 o
   1   6  13        3.86        9.89      8.99 o
   2   6  13       58.76       55.80     13.06 o
   3   6  13      517.66      468.06     32.13 o
   4   6  13       21.50        6.94      8.95 o
   5   6  13      534.72      493.34     22.95 o
   6   6  13      334.30      340.16     23.30 o
   7   6  13      113.74      116.64     12.75 o
   8   6  13        1.17       -6.56     11.09 o
   9   6  13      429.63      465.73     35.66 o
  10   6  13      130.44      119.34     14.75 o
  11   6  13       57.29       53.55     15.18 o
  12   6  13      171.74      145.45     17.23 o
  13   6  13      246.67      298.18     30.35 o
  14   6  13        0.86       12.00     31.77 o
  15   6  13      554.94      639.84     49.44 o
  16   6  13       28.00       76.96     34.60 o
 -14   7  13        9.72       -0.71     40.95 o
 -13   7  13       28.91       11.82     22.90 o
 -12   7  13        6.57       23.97     26.83 o
 -11   7  13       71.84      110.89     16.72 o
 -10   7  13      168.18      160.68     15.22 o
  -9   7  13        8.95       11.85     13.74 o
  -8   7  13        7.14        3.63     13.45 o
  -7   7  13       33.20        7.41     14.47 o
  -6   7  13       14.61       26.01     12.55 o
  -5   7  13        9.95       14.44     10.44 o
  -4   7  13      245.48      217.32     19.42 o
  -3   7  13        1.44       11.24     10.44 o
  -2   7  13       29.35       27.02      9.89 o
  -1   7  13      132.13      134.61      9.95 o
   0   7  13      765.25      726.73     25.07 o
   1   7  13        2.39        8.43     11.65 o
   2   7  13      608.78      558.98     46.97 o
   3   7  13       99.05       92.49     13.06 o
   4   7  13      106.30      126.58     21.18 o
   5   7  13       24.69        8.54      8.23 o
   6   7  13      241.78      249.94     19.77 o
   7   7  13      210.72      214.18     14.90 o
   8   7  13      214.27      251.32     15.91 o
   9   7  13      189.34      167.29     13.61 o
  10   7  13        2.81       10.37     13.45 o
  11   7  13       25.83       65.04     26.12 o
  12   7  13        0.59      -10.24     43.07 o
  13   7  13      316.54      272.58     30.43 o
 -14   8  13       27.55      -48.72     48.72 o
 -13   8  13        1.20       36.01     43.07 o
 -12   8  13       62.52       78.50     19.82 o
 -11   8  13       91.51      140.51     21.47 o
 -10   8  13       21.25       -8.64     16.20 o
  -9   8  13       82.43       91.41     23.65 o
  -8   8  13       67.61       81.14     16.59 o
  -7   8  13        9.22       21.59     21.89 o
  -6   8  13        1.01       11.28     13.22 o
  -5   8  13      109.33      123.30     15.80 o
  -4   8  13      207.70      247.81     17.50 o
  -3   8  13        4.28        3.98     10.37 o
  -2   8  13        0.25        1.02     22.95 o
  -1   8  13       29.38       21.29     11.30 o
   0   8  13       11.48        2.15      9.95 o
   1   8  13      389.48      356.53     33.19 o
   2   8  13      305.34      297.43     30.37 o
   3   8  13       16.31       17.38      9.65 o
   4   8  13       74.79       67.40      9.49 o
   5   8  13      774.87      763.24     25.07 o
   6   8  13       55.94       78.96     12.50 o
   7   8  13       10.95       17.07     13.13 o
   8   8  13       44.25       71.44     15.43 o
   9   8  13        9.09       21.45     14.07 o
  10   8  13      345.58      352.37     20.48 o
  11   8  13       12.53       15.14     17.48 o
  12   8  13        6.66       13.42     25.42 o
 -11   9  13       75.50       61.43     31.07 o
 -10   9  13       38.50      -22.80     57.19 o
  -9   9  13       19.80       23.30     24.26 o
  -8   9  13       44.76       31.50     15.35 o
  -7   9  13      109.05      114.53     17.59 o
  -6   9  13       12.89        5.81     14.07 o
  -5   9  13       41.86       36.81     24.71 o
  -4   9  13      162.13      136.55     15.28 o
  -3   9  13       55.64       58.22     15.09 o
  -2   9  13      163.82      129.98     35.31 o
  -1   9  13        0.01        0.71     17.30 o
   0   9  13       23.78       -1.59     27.18 o
   1   9  13        0.90        5.53     15.53 o
   2   9  13       45.61       51.09     11.70 o
   3   9  13       20.53       27.72     17.65 o
   4   9  13      264.32      255.31     25.07 o
   5   9  13      190.47      166.75     26.83 o
   6   9  13      363.91      416.52     21.61 o
   7   9  13       60.40      113.08     44.13 o
   8   9  13       13.45       -9.38     17.53 o
   9   9  13       18.58        1.21     43.42 o
  10   9  13        5.87      -14.11     28.24 o
  11   9  13        1.20       48.01     35.30 o
 -10  10  13        2.01       50.13     38.13 o
  -9  10  13      180.23      281.04     40.96 o
  -8  10  13       13.94      -38.13     38.13 o
  -7  10  13       45.21       51.54     31.07 o
  -6  10  13        1.10      -19.77     23.30 o
  -5  10  13       88.21       58.61     22.60 o
  -4  10  13       70.22       70.05     14.86 o
  -3  10  13      172.87      178.56     18.71 o
  -2  10  13       19.26       -4.73     20.83 o
  -1  10  13        7.98      -13.38     13.38 o
   0  10  13       68.70       53.08     27.54 o
   1  10  13       29.49       29.04     36.72 o
   2  10  13       84.40       93.72     13.35 o
   3  10  13        8.25       18.85     13.79 o
   4  10  13      454.67      467.59     19.79 o
   5  10  13       70.60       27.37     37.07 o
   6  10  13        5.29       -2.43     16.29 o
   7  10  13       23.08       23.93     23.40 o
   8  10  13      334.12      458.30     49.43 o
   9  10  13        3.27       11.63     34.60 o
  10  10  13        5.54      -62.76     76.96 o
  11  10  13      137.95      164.52     35.31 o
  -7  11  13      519.60      557.91     58.62 o
  -6  11  13       16.91       33.89     36.72 o
  -5  11  13      323.75      282.47     49.43 o
  -4  11  13      108.03      127.80     22.60 o
  -3  11  13        7.21       22.59     20.48 o
  -2  11  13       36.14       48.72     21.89 o
  -1  11  13       14.47       28.24     19.77 o
   0  11  13      335.21      306.96     20.77 o
   1  11  13        7.19        1.24     15.61 o
   2  11  13        0.58      -14.01     14.47 o
   3  11  13      116.85       87.94     14.80 o
   4  11  13      532.07      486.98     70.62 o
   5  11  13       62.69       23.01     18.80 o
   6  11  13      587.55      560.20    114.41 o
   7  11  13       51.29       72.02     37.42 o
   8  11  13      156.94      131.34     40.25 o
  -5  12  13      156.30       88.26     28.95 o
  -4  12  13      245.99      339.65     50.14 o
  -3  12  13       47.66       12.71     38.83 o
  -2  12  13       19.29       -2.12     23.30 o
  -1  12  13        1.82       19.77     19.77 o
   0  12  13      114.61       90.38     25.42 o
   1  12  13        0.02       -9.18     24.01 o
   2  12  13       30.24       21.18     32.48 o
   5  12  13       51.24       33.19     31.07 o
   6  12  13       23.86      -16.95     31.77 o
   7  12  13       99.24       83.32     38.84 o
   8  12  13      466.12      367.93     54.38 o
  -3  13  13       17.26      -40.95     40.95 o
  -2  13  13      232.19      147.58     42.37 o
  -1  13  13        2.24      -28.95     34.60 o
   0  13  13       56.81      -17.65     36.01 o
 -18   0  14        7.25      -43.78     43.78 o
 -17   0  14      241.35      266.92     50.84 o
 -16   0  14      137.63      200.54     43.07 o
 -15   0  14       64.30        9.18     35.30 o
 -14   0  14       26.22       21.18     20.48 o
 -13   0  14       53.97       76.26     21.18 o
 -12   0  14      166.06      226.67     22.60 o
 -11   0  14       13.46      -19.77     19.77 o
 -10   0  14        9.97       46.60     19.77 o
  -9   0  14     1213.77     1278.01     38.15 o
  -8   0  14      100.47       77.67     12.71 o
  -7   0  14        0.63       -2.12     11.30 o
  -6   0  14      345.57      390.52     17.65 o
  -5   0  14      443.48      308.62     15.54 o
  -4   0  14     1430.45     1449.92     31.80 o
  -3   0  14     2910.73     3049.16     50.21 o
  -2   0  14      292.26      244.34     12.71 o
  -1   0  14      811.93      876.61     20.48 o
   0   0  14       39.76       54.37      9.18 o
   1   0  14     1065.40     1128.22     23.31 o
   2   0  14      215.86      175.83     12.71 o
   3   0  14     4287.44     4174.27     65.10 o
   4   0  14      277.72      307.18     15.54 o
   5   0  14       16.07       19.77     11.30 o
   6   0  14      463.83      336.87     16.24 o
   7   0  14      305.04      257.05     16.24 o
   8   0  14        2.01        4.94     12.71 o
   9   0  14      380.29      348.15     24.72 o
  10   0  14      528.29      451.99     31.07 o
  11   0  14        6.47        4.94     24.01 o
  12   0  14        1.60       14.12     19.77 o
  13   0  14      110.23      100.27     38.84 o
  14   0  14      219.62      261.27     42.37 o
  15   0  14       50.68       21.89     43.78 o
  16   0  14       74.37       23.30     45.19 o
 -19   1  14       36.89       31.07     64.96 o
 -18   1  14       21.87       83.32     40.25 o
 -17   1  14       40.36       89.46     30.41 o
 -16   1  14       46.18       21.43     26.50 o
 -15   1  14       30.26       18.93     26.48 o
 -14   1  14        0.01      -12.55     12.55 o
 -13   1  14        4.22       10.24     12.48 o
 -12   1  14       31.13       27.02     12.72 o
 -11   1  14       94.07       94.88     24.71 o
 -10   1  14      293.61      271.66     16.22 o
  -9   1  14      154.03      169.80     13.72 o
  -8   1  14      308.08      394.27     14.07 o
  -7   1  14      113.35      116.98     11.30 o
  -6   1  14      739.56      636.22     27.19 o
  -5   1  14      742.94      684.26     14.83 o
  -4   1  14        1.78        1.13      8.23 o
  -3   1  14      312.40      348.17     10.49 o
  -2   1  14     1071.80     1030.14     16.23 o
  -1   1  14     1279.82     1309.40     24.38 o
   0   1  14      218.49      216.75     12.00 o
   1   1  14     1957.65     1944.04     24.43 o
   2   1  14      992.81     1072.36     17.38 o
   3   1  14      505.06      527.81     12.22 o
   4   1  14       63.98       76.44      8.23 o
   5   1  14      565.09      458.04     11.66 o
   6   1  14       84.82       86.02      8.83 o
   7   1  14       25.10       24.64      9.84 o
   8   1  14      191.49      230.24     15.89 o
   9   1  14      221.44      225.36     16.89 o
  10   1  14       88.20      122.86     16.39 o
  11   1  14       20.54       23.91     18.36 o
  12   1  14       20.29       29.83     15.61 o
  13   1  14      187.09      214.48     40.60 o
  14   1  14        1.63      -15.33     26.48 o
  15   1  14      148.98      206.33     72.02 o
  16   1  14      110.37      129.92     31.07 o
 -18   2  14       21.49       62.13     38.13 o
 -17   2  14        3.14       28.24     40.25 o
 -16   2  14      100.17      136.67     29.76 o
 -15   2  14        4.27       10.94     21.42 o
 -14   2  14        1.31        0.03     16.79 o
 -13   2  14       39.21       73.04     15.38 o
 -12   2  14      192.95      205.98     15.72 o
 -11   2  14       34.35       38.87     19.42 o
 -10   2  14        4.70        8.32     12.72 o
  -9   2  14      174.79      147.67     17.30 o
  -8   2  14      404.15      413.61     13.91 o
  -7   2  14      109.67       83.20     11.35 o
  -6   2  14      203.09      201.74     10.15 o
  -5   2  14       97.77       75.23      8.99 o
  -4   2  14     1258.00     1293.49     20.23 o
  -3   2  14      302.90      281.41     23.66 o
  -2   2  14     1058.58     1065.82     16.73 o
  -1   2  14     1332.90     1391.22     44.51 o
   0   2  14       75.26       87.78      8.62 o
   1   2  14     1690.72     1752.46     37.10 o
   2   2  14      504.10      499.62     11.71 o
   3   2  14     1381.42     1318.79     32.15 o
   4   2  14     1043.50     1140.23     18.28 o
   5   2  14      170.86      135.13     18.71 o
   6   2  14      356.05      387.81     14.12 o
   7   2  14      384.42      329.66     11.23 o
   8   2  14       28.38       42.81      9.72 o
   9   2  14      146.16      168.04     14.50 o
  10   2  14       32.41       41.31     13.45 o
  11   2  14      120.60      137.97     15.07 o
  12   2  14        0.09      -15.07     15.07 o
  13   2  14       15.74        3.18     23.97 o
  14   2  14        2.47       -2.43     40.95 o
  15   2  14        6.82      -22.73     22.73 o
  16   2  14        0.09       20.48     36.72 o
 -17   3  14      296.65      254.92     46.61 o
 -16   3  14       23.83      -30.10     57.90 o
 -15   3  14        1.03      -21.03     21.03 o
 -14   3  14       31.29       -8.83     29.66 o
 -13   3  14        0.33       -8.96     15.88 o
 -12   3  14       68.83       85.51     13.56 o
 -11   3  14      196.98      233.16     15.98 o
 -10   3  14      108.73      128.09     14.22 o
  -9   3  14       10.52       -2.40     19.06 o
  -8   3  14       81.00       72.06     10.83 o
  -7   3  14      266.29      283.31     22.95 o
  -6   3  14       52.67       61.99      8.14 o
  -5   3  14      109.07       82.62     13.77 o
  -4   3  14        3.58       23.28      8.73 o
  -3   3  14      131.49      101.80      9.95 o
  -2   3  14      339.17      295.58     16.95 o
  -1   3  14        2.69        3.30      7.41 o
   0   3  14       24.97       13.35      7.96 o
   1   3  14      203.56      212.06     12.36 o
   2   3  14      244.24      253.58     33.90 o
   3   3  14      464.26      440.62     11.71 o
   4   3  14        0.55        1.98      8.12 o
   5   3  14       21.85       32.79      8.78 o
   6   3  14      369.73      397.75     14.83 o
   7   3  14     1098.14     1076.02     52.28 o
   8   3  14       15.62       -1.67     29.30 o
   9   3  14       98.02      100.94     18.01 o
  10   3  14       19.94        9.65     14.53 o
  11   3  14      276.74      293.51     16.08 o
  12   3  14      328.12      302.78     46.96 o
  13   3  14       14.95       -2.00     19.88 o
  14   3  14       30.31       73.39     26.63 o
  15   3  14        6.18        9.18     39.54 o
  16   3  14      105.13      149.69     45.90 o
  17   3  14        0.75      -48.01     48.01 o
 -16   4  14       79.43      116.51     42.37 o
 -15   4  14       82.85       46.44     69.55 o
 -14   4  14       53.20       76.12     19.72 o
 -13   4  14       44.15       42.52     15.15 o
 -12   4  14      119.36      113.58     14.38 o
 -11   4  14       78.22      143.34     14.93 o
 -10   4  14        2.13      -12.04     12.04 o
  -9   4  14       99.09       74.43     11.22 o
  -8   4  14       74.08       78.82     11.10 o
  -7   4  14      233.77      235.77     13.74 o
  -6   4  14        0.02        7.45     12.00 o
  -5   4  14     1195.20     1132.12     29.67 o
  -4   4  14      798.40      827.10     18.18 o
  -3   4  14      348.79      376.64     19.42 o
  -2   4  14       14.44       17.40      7.73 o
  -1   4  14      326.73      300.16     13.77 o
   0   4  14      107.88      105.03      9.33 o
   1   4  14        2.75        0.51      8.34 o
   2   4  14      230.95      241.74      9.65 o
   3   4  14      151.54      130.82     10.94 o
   4   4  14      263.80      277.46     10.52 o
   5   4  14     1199.41     1224.23     30.38 o
   6   4  14      648.15      711.47     16.06 o
   7   4  14      131.38      134.92     13.06 o
   8   4  14        9.43       22.74     12.57 o
   9   4  14      125.22      126.78     14.95 o
  10   4  14       79.43       79.16     48.72 o
  11   4  14      108.20       93.10     15.33 o
  12   4  14       52.81       89.94     22.24 o
  13   4  14      135.43      195.35     28.63 o
  14   4  14        0.25        7.06     37.42 o
  15   4  14       78.33      116.51     43.78 o
  16   4  14       29.07      -10.59     39.54 o
  17   4  14      200.40      129.93     41.66 o
 -15   5  14        0.02       70.61     43.78 o
 -14   5  14       30.29        2.13     19.06 o
 -13   5  14      167.70      196.22     34.95 o
 -12   5  14        7.26        7.11     14.57 o
 -11   5  14      256.66      259.89     29.31 o
 -10   5  14      142.02      147.43     15.45 o
  -9   5  14        1.38       -8.26     28.24 o
  -8   5  14       85.03      101.45     24.36 o
  -7   5  14      140.09      118.54     12.67 o
  -6   5  14      815.48      856.76     21.72 o
  -5   5  14        2.28       23.07     11.03 o
  -4   5  14       11.91        5.51     17.30 o
  -3   5  14       68.85       54.41     16.59 o
  -2   5  14      175.42      157.30      9.95 o
  -1   5  14       16.11       14.73      8.47 o
   0   5  14       19.56        7.14      8.73 o
   1   5  14        0.17       -5.65      8.49 o
   2   5  14       54.61       42.87      9.15 o
   3   5  14      103.57      107.50      8.99 o
   4   5  14       26.18       31.34      7.73 o
   5   5  14      142.47      125.28      8.73 o
   6   5  14       16.96       29.09     16.59 o
   7   5  14       40.65       52.73     12.00 o
   8   5  14        2.12       27.29     33.89 o
   9   5  14       43.13       34.51     35.66 o
  10   5  14       50.32       44.45     24.01 o
  11   5  14      355.34      331.22     31.42 o
  12   5  14       34.59       47.42     22.01 o
  13   5  14        2.87        4.89     41.31 o
  14   5  14      236.61      355.89     48.72 o
  15   5  14      148.89      155.34     38.13 o
  16   5  14       57.33      105.21     36.72 o
 -14   6  14       75.81       75.55     26.13 o
 -13   6  14       11.60      -10.05     65.67 o
 -12   6  14        1.69       14.20     31.07 o
 -11   6  14        4.17      -11.19     15.95 o
 -10   6  14       90.46       87.83     13.95 o
  -9   6  14      110.97      135.74     16.45 o
  -8   6  14       55.16       52.61     18.01 o
  -7   6  14      880.87      919.41     25.63 o
  -6   6  14      140.83      163.14     20.12 o
  -5   6  14      134.27      115.68     16.28 o
  -4   6  14      155.53      126.57     12.17 o
  -3   6  14      508.62      520.16     18.52 o
  -2   6  14       16.68       24.22     20.12 o
  -1   6  14      901.15      813.88     43.44 o
   0   6  14        0.15       -5.91      7.96 o
   1   6  14      229.85      210.07     20.83 o
   2   6  14       10.21       16.42      9.53 o
   3   6  14        5.50       -8.95      8.95 o
   4   6  14      150.56      139.40     10.59 o
   5   6  14       35.19       59.12     18.01 o
   6   6  14       41.32       42.91     12.15 o
   7   6  14      239.21      236.60     15.73 o
   8   6  14        0.32       11.96     13.76 o
   9   6  14        0.38      -14.71     14.71 o
  10   6  14      361.09      338.62     32.13 o
  11   6  14       55.90       48.88     16.36 o
  12   6  14        2.66      -27.44     27.44 o
  13   6  14      100.06       55.78     38.13 o
  14   6  14        0.22       -3.53     40.25 o
  15   6  14       34.68        0.00     40.25 o
 -13   7  14       28.74       91.78     30.65 o
 -12   7  14        6.40      -23.45     23.45 o
 -11   7  14        0.12        7.26     18.52 o
 -10   7  14      267.91      305.32     19.67 o
  -9   7  14        1.69       -5.84     14.45 o
  -8   7  14       39.17       25.16     14.17 o
  -7   7  14      185.59      173.30     15.17 o
  -6   7  14      189.94      192.08     28.25 o
  -5   7  14      302.76      334.45     19.45 o
  -4   7  14      410.90      438.39     20.53 o
  -3   7  14        0.27      -11.23     11.23 o
  -2   7  14     1173.62     1243.96     42.03 o
  -1   7  14      662.88      645.49     18.95 o
   0   7  14      132.47      121.71     12.04 o
   1   7  14      282.37      274.38     12.17 o
   2   7  14      867.46      810.08     27.19 o
   3   7  14        5.27       15.18      8.99 o
   4   7  14      127.46      112.53     11.35 o
   5   7  14      410.68      442.92     16.85 o
   6   7  14       13.29       -2.61     13.69 o
   7   7  14       75.19       69.11     15.28 o
   8   7  14      344.96      368.28     48.02 o
   9   7  14      275.40      312.71     22.39 o
  10   7  14       77.27       44.08     19.68 o
  11   7  14      113.81      118.62     18.89 o
  12   7  14        3.92        9.18     31.77 o
  13   7  14       92.73      150.40     37.42 o
 -12   8  14       12.62      -16.21     56.49 o
 -11   8  14       14.52      -11.62     41.31 o
 -10   8  14      107.49       60.34     27.68 o
  -9   8  14      199.36      216.11     20.36 o
  -8   8  14      148.35      124.90     21.89 o
  -7   8  14        3.36       10.24     14.98 o
  -6   8  14        7.18       11.77     14.47 o
  -5   8  14       10.98       -3.69     27.89 o
  -4   8  14       26.00       37.88     13.99 o
  -3   8  14      211.76      247.16     22.24 o
  -2   8  14        2.38       -5.02     10.91 o
  -1   8  14       40.75       33.72     25.42 o
   0   8  14       16.17       17.78     12.26 o
   1   8  14      380.11      392.64     17.62 o
   2   8  14       29.34       21.71     10.68 o
   3   8  14      678.81      688.87     38.85 o
   4   8  14       64.96       56.45     12.32 o
   5   8  14      134.34      115.67     27.54 o
   6   8  14      278.45      331.44     24.72 o
   7   8  14       53.50       69.32     13.63 o
   8   8  14      385.91      435.73     57.55 o
   9   8  14       67.82       56.01     34.95 o
  10   8  14        5.52        8.71     24.71 o
  11   8  14      118.27      153.22     24.01 o
 -11   9  14      180.56      210.42     38.84 o
 -10   9  14        0.14       58.60     35.30 o
  -9   9  14        8.96      -23.48     51.54 o
  -8   9  14       59.87       74.98     29.30 o
  -7   9  14      196.59      250.68     31.78 o
  -6   9  14      123.81      129.51     18.03 o
  -5   9  14       41.53       27.43     14.97 o
  -4   9  14       44.35       52.19     17.24 o
  -3   9  14       67.60       67.52     15.61 o
  -2   9  14        1.27       -5.56     16.95 o
  -1   9  14       19.12       15.32     15.18 o
   0   9  14       35.34       61.41     13.61 o
   1   9  14      161.06      159.05     16.95 o
   2   9  14        0.07      -11.83     12.71 o
   3   9  14        0.19        3.43     22.59 o
   4   9  14       11.87        2.31     14.16 o
   5   9  14      132.73      145.03     17.11 o
   6   9  14        0.18      -16.59     16.59 o
   7   9  14      235.93      324.60     50.49 o
   8   9  14        2.88       -7.66     28.60 o
   9   9  14      309.64      373.56     50.14 o
  10   9  14       55.99       96.73     39.54 o
  11   9  14       19.40       31.07     39.54 o
 -10  10  14       85.68       66.37     44.48 o
  -9  10  14      117.66      147.58     36.72 o
  -8  10  14      262.23      310.00     48.02 o
  -7  10  14      226.73      194.89     28.95 o
  -6  10  14      117.94      188.53     31.77 o
  -5  10  14       21.19      -14.83     21.89 o
  -4  10  14        1.01       12.71     21.89 o
  -3  10  14      265.72      310.32     21.00 o
  -2  10  14        4.35       -2.78     17.43 o
  -1  10  14      321.43      371.28     60.38 o
   0  10  14       45.69       22.38     14.97 o
   1  10  14      131.33      106.77     16.95 o
   2  10  14      149.12      163.52     16.06 o
   3  10  14       22.84      -12.81     33.89 o
   4  10  14      105.52      115.60     31.07 o
   5  10  14        5.49       -2.12     18.80 o
   6  10  14       50.13       49.00     27.55 o
   7  10  14       44.03       43.78     36.72 o
   8  10  14       32.82       -7.77     38.13 o
   9  10  14       13.63      -35.30     42.36 o
  -5  11  14        1.55        9.89     28.24 o
  -4  11  14       36.47       40.95     22.59 o
  -3  11  14        0.39       48.72     27.54 o
  -2  11  14       22.24       36.72     22.59 o
  -1  11  14        6.16       36.72     19.77 o
   0  11  14      111.61      139.81     23.30 o
   1  11  14       12.92       23.93     15.90 o
   2  11  14       45.34       86.17     25.42 o
   3  11  14       35.50       65.03     57.19 o
   4  11  14       27.01       70.11     26.91 o
   5  11  14       16.19       11.81     23.68 o
   6  11  14       20.17      -32.48     32.48 o
   7  11  14        0.73      -34.60     34.60 o
  -3  12  14       44.93       33.19     24.71 o
  -2  12  14      180.08      205.48     26.13 o
  -1  12  14       26.52       17.65     36.01 o
   0  12  14        3.95       32.48     30.36 o
   1  12  14       55.43       27.54     31.07 o
   6  12  14       31.84       45.19     34.60 o
 -17   1  15      121.21      -39.54     50.84 o
 -16   1  15        5.14      -40.25     40.25 o
 -15   1  15       20.27       34.34     40.25 o
 -14   1  15       69.72      100.59     58.25 o
 -13   1  15        8.23      -21.18     24.01 o
 -12   1  15        8.74        2.95     14.07 o
 -11   1  15      347.41      381.55     16.72 o
 -10   1  15        9.23       -4.56     13.17 o
  -9   1  15      107.48      112.92     14.48 o
  -8   1  15      249.52      251.90     15.68 o
  -7   1  15      522.18      496.48     44.14 o
  -6   1  15        8.92       11.61      8.95 o
  -5   1  15      312.17      287.13     29.66 o
  -4   1  15      172.81      179.55     15.18 o
  -3   1  15       33.60       18.47      7.94 o
  -2   1  15       23.19       31.22      9.23 o
  -1   1  15      733.85      704.94     13.98 o
   0   1  15      426.56      422.12     11.49 o
   1   1  15     1293.61     1297.03     35.33 o
   2   1  15      509.93      507.47     12.80 o
   3   1  15        6.02        8.67      8.14 o
   4   1  15      216.13      231.40     11.48 o
   5   1  15       71.79       79.70     12.00 o
   6   1  15      878.36      891.99     18.80 o
   7   1  15        4.64      -11.44     11.44 o
   8   1  15      197.48      222.88     31.78 o
   9   1  15        3.07        0.66     14.88 o
  10   1  15       10.06        8.83     16.48 o
  11   1  15        0.03      -16.95     16.95 o
  12   1  15      139.42      158.38     25.68 o
  13   1  15        2.79       16.73     27.21 o
  14   1  15        2.33      -21.70     21.70 o
  15   1  15        0.22      -45.19     45.19 o
 -16   2  15        6.09       13.42     27.54 o
 -15   2  15       66.45       82.70     85.44 o
 -14   2  15      548.88      645.78     25.45 o
 -13   2  15       24.23       37.02     20.69 o
 -12   2  15       30.90       37.72     35.30 o
 -11   2  15       49.99       44.08     16.39 o
 -10   2  15      240.78      255.20     21.89 o
  -9   2  15       44.07       57.51     13.72 o
  -8   2  15      122.41      122.59     12.22 o
  -7   2  15       12.98       10.09     10.59 o
  -6   2  15       18.39       17.77     10.52 o
  -5   2  15      333.85      359.36     12.17 o
  -4   2  15       28.84       14.83      8.99 o
  -3   2  15        7.76       18.71      8.49 o
  -2   2  15       13.81        6.74      8.14 o
  -1   2  15        3.91        7.02     13.06 o
   0   2  15      354.55      333.20      9.84 o
   1   2  15      164.62      141.45      9.65 o
   2   2  15        5.70        6.84      7.80 o
   3   2  15      114.85      107.30      8.62 o
   4   2  15       75.33       78.96      9.23 o
   5   2  15      131.93      146.44     13.06 o
   6   2  15      573.19      573.94     33.90 o
   7   2  15        1.78      -12.06     12.06 o
   8   2  15       19.00       23.74     11.87 o
   9   2  15       89.24      115.92     15.25 o
  10   2  15      249.19      268.39     16.45 o
  11   2  15        6.23      -12.12     14.85 o
  12   2  15      141.60      131.36     22.34 o
  13   2  15       12.02       -6.27     31.77 o
  14   2  15       71.46       89.67     43.07 o
  15   2  15        7.65       31.77     40.95 o
 -17   3  15       65.08       99.56     45.90 o
 -16   3  15       15.44       35.30     41.66 o
 -15   3  15       41.18       67.08     31.07 o
 -14   3  15        8.45       -9.05     60.37 o
 -13   3  15       33.09       22.16     17.39 o
 -12   3  15      199.06      210.81     47.31 o
 -11   3  15        1.84        1.34     31.07 o
 -10   3  15      172.00      215.97     16.18 o
  -9   3  15       13.71       -0.23     13.22 o
  -8   3  15      261.69      254.35     26.83 o
  -7   3  15       63.74       33.68     15.18 o
  -6   3  15      596.72      597.79     16.18 o
  -5   3  15       28.66       25.95     15.53 o
  -4   3  15        4.28        2.12      9.89 o
  -3   3  15      214.76      196.95     16.24 o
  -2   3  15       31.12       26.73     10.15 o
  -1   3  15      881.28      798.77     44.15 o
   0   3  15      701.23      644.79     25.78 o
   1   3  15      130.49      131.96      9.23 o
   2   3  15      500.62      478.64     39.55 o
   3   3  15       30.74       20.78      8.83 o
   4   3  15      264.68      267.35     26.13 o
   5   3  15      586.79      600.67     15.15 o
   6   3  15      201.09      192.49     12.60 o
   7   3  15      635.94      666.30     20.79 o
   8   3  15       69.74       61.82     15.53 o
   9   3  15      388.17      412.58     24.36 o
  10   3  15       14.91       14.06     13.24 o
  11   3  15      241.42      237.46     20.08 o
  12   3  15       86.04       99.19     17.88 o
  13   3  15       15.43      -25.95     25.95 o
  14   3  15       83.57      219.60     60.72 o
  15   3  15      144.86      242.90     45.90 o
 -16   4  15        8.07       85.44     38.13 o
 -15   4  15       56.26       85.44     28.24 o
 -14   4  15       20.68       -2.82     22.59 o
 -13   4  15        5.56       -1.51     17.30 o
 -12   4  15      130.96      165.92     20.61 o
 -11   4  15       23.22       -1.67     14.38 o
 -10   4  15       49.45       65.76     15.08 o
  -9   4  15      483.67      481.89     21.11 o
  -8   4  15      112.27      114.76     13.19 o
  -7   4  15      629.97      640.90     19.07 o
  -6   4  15      249.69      218.96     49.78 o
  -5   4  15      730.10      763.89     37.79 o
  -4   4  15     1390.04     1434.45     46.98 o
  -3   4  15      108.64       95.30     10.23 o
  -2   4  15      645.62      623.27     34.25 o
  -1   4  15      151.50      112.47     14.12 o
   0   4  15      130.02      114.95     10.15 o
   1   4  15       17.41        3.24      9.15 o
   2   4  15      833.65      829.53     25.08 o
   3   4  15      416.23      390.71     25.78 o
   4   4  15      323.98      299.11     39.55 o
   5   4  15       20.52        9.18      8.22 o
   6   4  15      242.90      224.62     15.89 o
   7   4  15       72.09       70.65     23.65 o
   8   4  15       24.42        0.22     13.20 o
   9   4  15       78.03       89.27     15.79 o
  10   4  15      129.78      130.33     37.78 o
  11   4  15        2.78       19.94     15.66 o
  12   4  15       16.88       28.58     22.71 o
  13   4  15       66.50       67.08     43.07 o
  14   4  15       90.02      142.63     40.95 o
  15   4  15        5.26        4.94     40.95 o
 -15   5  15        2.78       10.59     28.24 o
 -14   5  15      127.94      227.37     29.66 o
 -13   5  15       10.28       30.36     25.42 o
 -12   5  15      224.45      236.81     33.89 o
 -11   5  15      191.18      294.80     28.60 o
 -10   5  15      150.18      159.62     17.95 o
  -9   5  15        0.07       -0.71     12.98 o
  -8   5  15       40.58       55.19     15.72 o
  -7   5  15        3.62       -7.48     12.21 o
  -6   5  15      185.13      160.46     12.80 o
  -5   5  15       14.84       36.38     14.17 o
  -4   5  15      172.43      214.12     14.72 o
  -3   5  15       72.06       60.28     29.30 o
  -2   5  15        4.22        8.78     10.17 o
  -1   5  15     1649.10     1625.26     30.56 o
   0   5  15      243.52      203.97     33.19 o
   1   5  15        0.11        1.41      9.15 o
   2   5  15       39.12       30.94      8.31 o
   3   5  15        6.53       18.36      9.49 o
   4   5  15       48.99       52.68     19.06 o
   5   5  15       37.54       59.50     12.17 o
   6   5  15      107.55      135.49     15.35 o
   7   5  15      466.02      476.25     42.02 o
   8   5  15       19.27        6.16     19.06 o
   9   5  15       39.88       39.05     26.13 o
  10   5  15      115.25      136.37     15.49 o
  11   5  15      225.95      317.73     30.13 o
  12   5  15       20.41       65.67     43.07 o
  13   5  15      116.58      163.82     41.66 o
  14   5  15      235.32      329.77     49.43 o
  15   5  15       36.04       40.25     45.19 o
 -14   6  15      112.86       98.15     37.42 o
 -13   6  15       18.32      -25.42     25.42 o
 -12   6  15      390.23      479.50     33.90 o
 -11   6  15      318.79      355.40     27.19 o
 -10   6  15       61.78      107.46     36.72 o
  -9   6  15       26.59        8.00     15.67 o
  -8   6  15      166.62      165.95     17.72 o
  -7   6  15        1.95       -2.54     14.67 o
  -6   6  15       79.72       91.53     15.18 o
  -5   6  15        7.26        6.56     22.24 o
  -4   6  15       76.99       63.61     16.58 o
  -3   6  15       70.26       36.05     22.95 o
  -2   6  15        3.04       -2.82     11.59 o
  -1   6  15      465.56      440.98     17.62 o
   0   6  15       75.22       50.96     11.54 o
   1   6  15       22.34       32.89     13.42 o
   2   6  15        0.26       15.50     10.45 o
   3   6  15      144.45      149.33     10.73 o
   4   6  15        0.24       -7.62     10.16 o
   5   6  15       41.58       50.83     14.39 o
   6   6  15      126.27      151.29     33.19 o
   7   6  15       55.59       95.16     15.90 o
   8   6  15       35.86       46.98     18.01 o
   9   6  15       13.59        1.19     16.36 o
  10   6  15       24.31       57.62     58.96 o
  11   6  15       88.37       32.72     26.34 o
  12   6  15        0.00       -5.65     38.83 o
  13   6  15       23.24       22.59     39.54 o
  14   6  15        0.67      -24.71     38.83 o
 -13   7  15       28.17      -26.12     37.42 o
 -12   7  15        5.23       -4.94     42.36 o
 -11   7  15      378.35      424.41     33.90 o
 -10   7  15        9.53      -19.77     19.77 o
  -9   7  15       68.60      105.91     17.79 o
  -8   7  15       51.48       44.05     14.95 o
  -7   7  15        6.81       -7.63     15.22 o
  -6   7  15      254.80      284.23     18.47 o
  -5   7  15        0.89        0.50     25.77 o
  -4   7  15      311.79      355.01     50.84 o
  -3   7  15       96.47       87.78     16.63 o
  -2   7  15      788.97      792.89     42.38 o
  -1   7  15      317.27      334.19     61.08 o
   0   7  15      318.57      320.75     15.66 o
   1   7  15      769.11      770.96     22.61 o
   2   7  15      117.24       93.66     13.77 o
   3   7  15      113.32      141.69     16.24 o
   4   7  15        0.20       -0.76     14.83 o
   5   7  15       17.70       19.60     22.24 o
   6   7  15      200.47      232.23     42.72 o
   7   7  15        0.59       32.24     15.44 o
   8   7  15      281.85      247.39     38.13 o
   9   7  15       31.17      -19.63     21.15 o
  10   7  15      287.82      258.91     49.43 o
  11   7  15      235.05      194.89     38.84 o
  12   7  15        0.11      -19.06     32.48 o
  13   7  15        7.32        2.12     36.72 o
 -12   8  15       11.40      -27.54     36.01 o
 -11   8  15        7.88       11.30     33.89 o
 -10   8  15       21.38       -8.84     46.95 o
  -9   8  15       11.29      -14.95     21.66 o
  -8   8  15      156.75      180.51     19.51 o
  -7   8  15       18.96       31.11     38.13 o
  -6   8  15      125.99      139.51     20.12 o
  -5   8  15      115.24       89.19     18.83 o
  -4   8  15       60.15       53.22     17.28 o
  -3   8  15       31.72       25.41     25.42 o
  -2   8  15       65.75       70.06     16.95 o
  -1   8  15      139.55      149.41     32.13 o
   0   8  15       11.86       28.21     12.32 o
   1   8  15       85.56       80.11     15.35 o
   2   8  15      141.21      147.71     15.09 o
   3   8  15        3.39       10.56     25.77 o
   4   8  15      110.80      109.34     15.50 o
   5   8  15      875.52      998.28     45.20 o
   6   8  15        6.36        6.59     18.71 o
   7   8  15       45.15       78.85     24.01 o
   8   8  15      263.30      341.05     29.21 o
   9   8  15       69.64       27.02     21.87 o
  10   8  15      117.67      119.33     23.30 o
 -11   9  15        0.00      -35.30     35.30 o
 -10   9  15        3.48      -36.72     40.25 o
  -9   9  15       30.81       64.25     33.89 o
  -8   9  15        0.02       -2.02     29.17 o
  -7   9  15       41.50       34.53     21.87 o
  -6   9  15       28.02       48.72     23.30 o
  -5   9  15      137.88      151.61     20.48 o
  -4   9  15       38.30       26.00     16.04 o
  -3   9  15       33.71       66.37     30.71 o
  -2   9  15        4.85       40.25     17.62 o
  -1   9  15        6.82       18.42     25.77 o
   0   9  15       56.11       93.06     36.72 o
   1   9  15        6.43      -13.76     13.76 o
   2   9  15        0.77        6.29     14.65 o
   3   9  15        0.99       -3.01     14.80 o
   4   9  15       19.73       21.89     15.43 o
   5   9  15       96.52      117.44     21.25 o
   6   9  15      156.45      169.62     69.91 o
   7   9  15       62.15       80.99     21.68 o
   8   9  15      177.11      106.80     24.95 o
  -9  10  15       36.20       72.73     43.07 o
  -8  10  15        2.37      -42.36     42.36 o
  -7  10  15        0.35      -40.95     40.95 o
  -6  10  15       35.50       47.31     34.60 o
  -5  10  15      107.66      120.04     24.71 o
  -4  10  15       28.47        4.24     24.71 o
  -3  10  15       92.15       99.56     21.18 o
  -2  10  15      288.29      387.06     24.38 o
  -1  10  15       22.18        7.65     21.89 o
   0  10  15       28.83       28.24     18.13 o
   1  10  15      111.27      137.77     18.44 o
   2  10  15      479.69      549.69     62.50 o
   3  10  15       10.95      -26.12     29.66 o
   4  10  15      214.88      248.31     52.96 o
   5  10  15      139.46      130.91     40.25 o
   6  10  15       68.09      106.62     40.25 o
   7  10  15        2.68      -36.72     36.72 o
  -5  11  15        1.11       -9.18     45.89 o
  -4  11  15      235.13      273.27     45.90 o
  -3  11  15       31.15       -4.94     27.54 o
  -2  11  15      518.24      600.99     34.60 o
  -1  11  15       25.00       15.53     21.89 o
   0  11  15        0.60      -10.59     21.89 o
   1  11  15       36.08       21.18     23.30 o
   2  11  15      100.80      119.78     50.49 o
   3  11  15      161.57      219.60     38.84 o
   4  11  15        2.10       28.95     34.60 o
   5  11  15      331.70      388.39     49.43 o
   6  11  15       13.18      -44.48     44.48 o
  -1  12  15      125.95       45.19     43.78 o
   0  12  15        2.22        8.47     40.25 o
 -14   0  16      193.53      139.11     30.36 o
 -13   0  16        2.44       -0.71     29.66 o
 -12   0  16      250.65      233.03     34.60 o
 -11   0  16       36.92        3.53     20.48 o
 -10   0  16      216.19      155.35     26.13 o
  -9   0  16      542.22      514.14     26.84 o
  -8   0  16      690.82      696.40     30.37 o
  -7   0  16      124.93      148.28     19.77 o
  -6   0  16      437.26      460.45     23.30 o
  -5   0  16      385.07      372.87     18.36 o
  -4   0  16      994.41     1118.22     29.67 o
  -3   0  16     3569.01     3696.71     68.60 o
  -2   0  16        8.12       18.36     14.12 o
  -1   0  16      910.70      869.54     26.14 o
   0   0  16       82.38       68.49     14.83 o
   1   0  16      623.20      567.14     19.07 o
   2   0  16      538.71      521.92     19.77 o
   3   0  16     3329.45     3669.40     77.79 o
   4   0  16       19.57        8.47     12.71 o
   5   0  16      905.61      903.43     26.84 o
   6   0  16     2387.68     2688.03     74.22 o
   7   0  16       21.75       42.36     24.71 o
   8   0  16     1403.62     1530.98     54.40 o
   9   0  16      235.74      204.78     28.95 o
  10   0  16      102.70      118.63     39.54 o
  11   0  16       17.62       48.72     36.72 o
  12   0  16      325.54      338.96     44.49 o
  13   0  16       10.18      -40.25     40.25 o
 -15   1  16       13.42      -48.01     48.01 o
 -14   1  16        1.48      -43.42     43.42 o
 -13   1  16      162.38      151.74     36.37 o
 -12   1  16       95.42      133.62     20.22 o
 -11   1  16      212.58      214.17     18.01 o
 -10   1  16       36.45       48.87     16.22 o
  -9   1  16       99.61      119.46     16.45 o
  -8   1  16       38.06       30.96     13.91 o
  -7   1  16      986.48      986.12     25.22 o
  -6   1  16       99.28      117.67     12.95 o
  -5   1  16      680.51      642.85     17.14 o
  -4   1  16      178.01      182.55     10.23 o
  -3   1  16      312.51      303.65     12.71 o
  -2   1  16      102.57       91.21      8.64 o
  -1   1  16        5.48       11.54      9.53 o
   0   1  16      131.59      122.97     10.49 o
   1   1  16       26.39       20.83      7.99 o
   2   1  16        5.50        0.92     16.24 o
   3   1  16      102.12      114.62     16.95 o
   4   1  16      488.22      501.59     16.95 o
   5   1  16      677.13      617.60     17.82 o
   6   1  16      203.57      208.80     18.07 o
   7   1  16     1495.76     1663.53     46.98 o
   8   1  16      133.10      151.82     38.84 o
   9   1  16       72.50       62.88     16.12 o
  10   1  16       23.38        9.17     17.33 o
  11   1  16      772.87      944.18     57.21 o
  12   1  16       18.05        5.65     25.96 o
  13   1  16      303.02      342.49     50.14 o
 -14   2  16       46.35      -26.13     30.36 o
 -13   2  16      289.42      279.60     59.67 o
 -12   2  16        0.01       20.99     39.54 o
 -11   2  16       36.77       49.28     18.60 o
 -10   2  16       69.45       77.82     15.22 o
  -9   2  16        7.21       -2.29     14.50 o
  -8   2  16      869.25      979.45     33.20 o
  -7   2  16       70.63       35.96     14.88 o
  -6   2  16       93.68       68.27     13.23 o
  -5   2  16      243.47      203.68     17.65 o
  -4   2  16       48.60       27.54     16.59 o
  -3   2  16      202.54      175.18     17.30 o
  -2   2  16       18.74       20.68     10.34 o
  -1   2  16      204.91      207.90     12.23 o
   0   2  16      836.25      758.21     32.14 o
   1   2  16       15.19       10.81      8.64 o
   2   2  16       74.70       57.53     14.47 o
   3   2  16      204.58      195.45     10.73 o
   4   2  16      117.72      110.90     10.58 o
   5   2  16       11.11      -10.50     37.07 o
   6   2  16      368.06      343.68     16.12 o
   7   2  16       14.18       27.25     19.06 o
   8   2  16      644.06      714.46     67.45 o
   9   2  16        3.19       22.28     30.36 o
  10   2  16       66.35      110.30     20.77 o
  11   2  16      429.64      479.18     30.01 o
  12   2  16       20.50       15.29     18.70 o
  13   2  16        1.68        5.65     22.59 o
 -15   3  16       14.20      -32.48     32.48 o
 -14   3  16        1.11        2.82     29.66 o
 -13   3  16      135.14      155.34     33.19 o
 -12   3  16      328.42      459.39     34.25 o
 -11   3  16       95.56      134.76     18.32 o
 -10   3  16       10.90      -24.01     24.01 o
  -9   3  16      649.30      790.05     24.12 o
  -8   3  16       16.37        3.58     15.45 o
  -7   3  16      284.93      298.35     44.13 o
  -6   3  16        6.53        4.49     12.15 o
  -5   3  16       16.19       12.72     18.71 o
  -4   3  16       10.82       25.53     21.89 o
  -3   3  16      169.86      157.65     19.77 o
  -2   3  16       32.30       38.49     12.71 o
  -1   3  16      117.21      121.82     15.89 o
   0   3  16      956.28      971.79     21.95 o
   1   3  16      709.58      724.62     77.69 o
   2   3  16       56.69       68.87      9.65 o
   3   3  16       68.33       74.14      9.45 o
   4   3  16        3.02        2.30     14.83 o
   5   3  16       51.91       47.97     10.69 o
   6   3  16       48.01       35.78     19.42 o
   7   3  16      327.56      333.53     19.03 o
   8   3  16        6.40       -3.97     15.80 o
   9   3  16      621.02      685.25    104.88 o
  10   3  16      167.45      167.62     20.62 o
  11   3  16       71.99       58.61     20.25 o
  12   3  16        5.21      -12.71     24.01 o
  13   3  16      378.89      399.70     53.67 o
  14   3  16       38.97      -31.07     31.07 o
 -15   4  16      310.83      222.44     33.90 o
 -14   4  16      212.43      222.43     31.78 o
 -13   4  16      265.49      283.16     32.48 o
 -12   4  16       54.93       73.43     26.83 o
 -11   4  16      212.83      199.74     19.45 o
 -10   4  16      129.94      156.54     23.65 o
  -9   4  16      182.24      183.32     20.48 o
  -8   4  16      277.58      277.85     39.90 o
  -7   4  16       20.99       47.47     18.71 o
  -6   4  16       37.37       33.79     28.60 o
  -5   4  16      176.40      165.99     21.54 o
  -4   4  16       57.58       82.59     26.83 o
  -3   4  16      207.57      214.06     17.09 o
  -2   4  16       48.98       66.95     19.42 o
  -1   4  16      146.21      128.74     11.49 o
   0   4  16       79.55       57.78     18.71 o
   1   4  16      314.89      296.66     33.19 o
   2   4  16        2.67       -6.71      9.49 o
   3   4  16      118.72       83.12     10.73 o
   4   4  16        7.88        6.35     11.59 o
   5   4  16       86.95       73.31     13.06 o
   6   4  16       39.44       76.42     15.51 o
   7   4  16       31.63       42.25     21.89 o
   8   4  16       22.38       41.84     16.07 o
   9   4  16       23.15       -8.66     15.22 o
  10   4  16       54.07       44.79     17.39 o
  11   4  16        0.88        2.12     21.89 o
  12   4  16        5.56       76.26     38.83 o
  13   4  16       39.31       -1.41     38.13 o
  14   4  16      186.47      149.70     40.96 o
 -15   5  16       58.45      -21.89     28.24 o
 -14   5  16        1.32       28.24     28.95 o
 -13   5  16        5.64      -21.18     27.54 o
 -12   5  16        9.43       -4.94     28.24 o
 -11   5  16       20.12       41.66     28.24 o
 -10   5  16       32.20       37.53     18.89 o
  -9   5  16       12.84       23.57     15.89 o
  -8   5  16       21.46       15.39     14.22 o
  -7   5  16      243.12      305.50     18.66 o
  -6   5  16        0.09       19.06     15.98 o
  -5   5  16       16.90       14.31     16.59 o
  -4   5  16       16.00       -1.90     21.18 o
  -3   5  16       53.38       95.45     25.07 o
  -2   5  16       30.49       41.89     13.89 o
  -1   5  16        0.00       14.52     11.80 o
   0   5  16      194.83      182.22     26.13 o
   1   5  16       15.36       25.84     10.45 o
   2   5  16       38.11       26.29     11.98 o
   3   5  16        1.26       -2.98     11.62 o
   4   5  16       28.44        9.95     11.71 o
   5   5  16        1.96       19.73     21.54 o
   6   5  16       23.12       33.84     16.53 o
   7   5  16      111.42       96.65     16.48 o
   8   5  16      301.62      335.99     55.43 o
   9   5  16        8.70        3.96     21.81 o
  10   5  16        1.71      -46.95     46.95 o
  11   5  16      179.63      264.80     39.54 o
  12   5  16       74.95       99.56     41.66 o
  13   5  16        0.00       20.48     41.66 o
 -14   6  16       20.38       48.72     43.07 o
 -13   6  16       37.83       42.36     29.66 o
 -12   6  16       56.59      131.33     29.66 o
 -11   6  16      123.34      139.10     25.42 o
 -10   6  16      372.38      353.30     27.23 o
  -9   6  16       10.04       21.83     18.45 o
  -8   6  16        8.02        0.71     18.48 o
  -7   6  16       70.73       60.64     16.89 o
  -6   6  16      784.03      833.10     24.96 o
  -5   6  16       27.59       29.09     16.95 o
  -4   6  16        2.06        8.04     14.43 o
  -3   6  16        8.65       13.79     14.86 o
  -2   6  16        9.05      -13.42     15.61 o
  -1   6  16        3.79       11.24     21.89 o
   0   6  16      109.72       92.22     21.18 o
   1   6  16        0.00       -4.56     17.30 o
   2   6  16      115.05      125.30     35.31 o
   3   6  16      120.24      107.26     13.96 o
   4   6  16       26.98       23.93     37.42 o
   5   6  16      176.88      204.03     18.36 o
   6   6  16      185.78      203.51     40.25 o
   7   6  16      107.86      167.85     18.38 o
   8   6  16       83.55       88.95     20.15 o
   9   6  16      111.38      132.48     28.91 o
  10   6  16      175.70      242.91     38.84 o
  11   6  16       85.51      100.27     36.01 o
  12   6  16        6.54      -18.36     37.42 o
  13   6  16       47.09      150.40     43.07 o
 -13   7  16       17.80      -43.78     43.78 o
 -12   7  16       24.15      -23.30     38.83 o
 -11   7  16      156.37      209.72     50.84 o
 -10   7  16        2.84        7.77     24.01 o
  -9   7  16       36.82       49.65     40.95 o
  -8   7  16      334.19      446.67     25.04 o
  -7   7  16      188.20      170.79     18.10 o
  -6   7  16      487.86      524.62     22.95 o
  -5   7  16        1.59      -12.56     14.07 o
  -4   7  16       48.08       62.67     18.03 o
  -3   7  16        9.32       -6.58     24.36 o
  -2   7  16      173.30      167.67     18.80 o
  -1   7  16       85.38       61.57     16.20 o
   0   7  16      135.14      113.75     13.83 o
   1   7  16        3.99        0.09     12.00 o
   2   7  16        0.36       -7.80     30.71 o
   3   7  16        0.01       10.87     15.53 o
   4   7  16       22.38        5.86     15.66 o
   5   7  16       49.15       56.20     17.75 o
   6   7  16        4.83        8.24     28.95 o
   7   7  16       10.24       31.95     31.77 o
   8   7  16      230.92      278.45     26.43 o
   9   7  16       20.78       43.78     38.83 o
  10   7  16        0.10      -24.71     33.19 o
  11   7  16       33.64       38.13     31.77 o
  12   7  16       93.98      100.27     40.25 o
 -11   8  16       12.73       -7.77     38.13 o
 -10   8  16      308.11      223.85     47.31 o
  -9   8  16        4.47       51.54     42.36 o
  -8   8  16        5.42       12.91     45.19 o
  -7   8  16       14.78      -15.54     19.99 o
  -6   8  16      449.00      469.11     24.03 o
  -5   8  16        1.45       27.01     17.47 o
  -4   8  16      240.16      280.18     22.46 o
  -3   8  16       13.03       -7.27     15.80 o
  -2   8  16       13.78       18.77     15.58 o
  -1   8  16        1.76        4.59     30.36 o
   0   8  16        0.32        6.62     17.53 o
   1   8  16        4.13        5.18     13.26 o
   2   8  16       13.72      -13.89     13.89 o
   3   8  16       41.53       91.50     16.89 o
   4   8  16      525.69      511.55     78.74 o
   5   8  16      375.49      354.71     22.47 o
   6   8  16      271.11      263.91     48.37 o
   7   8  16        0.14      -27.09     30.36 o
   8   8  16       59.94       36.72     43.07 o
   9   8  16        8.19      -15.53     34.60 o
  10   8  16       10.12      -33.19     33.19 o
 -10   9  16       14.32      -50.13     50.13 o
  -9   9  16       38.55      -16.95     42.36 o
  -8   9  16      176.60      151.11     41.66 o
  -7   9  16        4.28       14.81     30.28 o
  -6   9  16      305.53      403.92     55.79 o
  -5   9  16       38.21       30.86     21.82 o
  -4   9  16        4.53      -13.05     28.95 o
  -3   9  16        0.00      -15.97     16.15 o
  -2   9  16       15.70       58.06     15.80 o
  -1   9  16       96.54      105.36     18.99 o
   0   9  16        0.29       23.56     35.30 o
   1   9  16      123.30      161.55     30.36 o
   2   9  16        0.09       12.38     32.13 o
   3   9  16        0.31       -2.36     17.33 o
   4   9  16       65.19       59.63     35.66 o
   5   9  16       21.62       10.44     16.04 o
   6   9  16       43.28       23.16     34.95 o
   7   9  16        0.80       12.71     34.60 o
  -5  10  16       69.68      -48.72     48.72 o
  -4  10  16      196.59      168.76     44.49 o
  -3  10  16       41.12       42.37     27.54 o
  -2  10  16      119.11      139.81     28.24 o
  -1  10  16      132.71      155.42     20.71 o
   0  10  16      331.76      384.81     33.90 o
   1  10  16       27.82      -10.26     61.43 o
   2  10  16      356.10      433.60     34.25 o
   3  10  16        0.12        9.12     19.14 o
   4  10  16       89.77      131.02     26.71 o
   5  10  16       24.17      -36.72     36.72 o
  -4  11  16        9.54       -9.89     52.25 o
  -3  11  16       21.15       23.30     41.66 o
  -2  11  16       72.12      124.27     43.78 o
  -1  11  16        0.01      -21.89     28.95 o
   0  11  16       54.96       54.37     29.66 o
   1  11  16        8.77       -9.18     26.12 o
   3  11  16        3.97      -36.01     36.01 o
 -12   1  17      121.88       61.43     26.13 o
 -11   1  17       47.08       74.69     21.71 o
 -10   1  17       17.75       -3.48     17.13 o
  -9   1  17      284.23      283.17     17.18 o
  -8   1  17      199.34      229.30     16.63 o
  -7   1  17       37.70       16.95     19.06 o
  -6   1  17      154.98      170.47     22.60 o
  -5   1  17       40.53       31.42     12.48 o
  -4   1  17       39.44       41.09     13.06 o
  -3   1  17       24.58       19.68     11.70 o
  -2   1  17      210.55      213.32     11.73 o
  -1   1  17       76.57       48.93     20.48 o
   0   1  17       42.25       50.35     21.18 o
   1   1  17      107.06      118.42     11.70 o
   2   1  17       27.58       16.95     11.98 o
   3   1  17      163.40      192.51     17.48 o
   4   1  17        1.66       -0.05     13.91 o
   5   1  17        0.89      -10.09     19.77 o
   6   1  17      102.22       99.21     27.54 o
   7   1  17       46.22       30.23     20.83 o
   8   1  17       83.29       80.21     15.26 o
   9   1  17      501.37      572.77     59.68 o
  10   1  17      664.63      745.92     31.97 o
  11   1  17        3.06       -9.18     26.12 o
  12   1  17      164.55      213.25     41.66 o
  13   1  17      315.62      252.80     40.96 o
 -13   2  17      101.29       12.71     50.84 o
 -12   2  17      121.52       86.85     32.48 o
 -11   2  17      427.40      428.59     94.63 o
 -10   2  17       65.44       65.31     20.47 o
  -9   2  17      175.88      154.83     17.64 o
  -8   2  17       16.34       13.77     22.59 o
  -7   2  17       43.29       60.24     13.40 o
  -6   2  17        9.62        8.75     12.55 o
  -5   2  17        4.45       24.50     12.53 o
  -4   2  17        0.23       -9.44     22.24 o
  -3   2  17       23.17       32.60     12.51 o
  -2   2  17       39.76       41.49     13.77 o
  -1   2  17       60.36       40.76     12.36 o
   0   2  17       55.55       63.97     15.18 o
   1   2  17       31.28       38.25     12.72 o
   2   2  17      156.75      171.41     12.16 o
   3   2  17        0.02        3.96     11.76 o
   4   2  17       91.66       99.16     13.32 o
   5   2  17      207.18      214.93     21.89 o
   6   2  17       11.62        7.06     13.26 o
   7   2  17       99.71      137.49     32.83 o
   8   2  17       26.11       32.51     20.83 o
   9   2  17      144.69      160.93     22.97 o
  10   2  17      238.22      173.88     61.79 o
  11   2  17       47.61       -6.35     24.01 o
  12   2  17       10.02      -19.77     32.48 o
 -13   3  17       31.98      -22.59     33.89 o
 -12   3  17       13.61      -27.54     27.54 o
 -11   3  17      460.74      627.11     36.02 o
 -10   3  17      341.62      295.23     54.73 o
  -9   3  17      279.53      323.86     27.89 o
  -8   3  17       21.67       41.05     18.71 o
  -7   3  17        0.13        5.30     14.57 o
  -6   3  17      175.37       98.74     17.30 o
  -5   3  17       74.65       78.76     15.53 o
  -4   3  17       27.60       41.12     13.84 o
  -3   3  17       26.57        5.99     14.25 o
  -2   3  17        0.48        9.33     13.70 o
  -1   3  17       74.22       66.19     26.83 o
   0   3  17      285.89      224.41     13.72 o
   1   3  17       75.08       49.44     12.36 o
   2   3  17        1.04       -1.59     15.53 o
   3   3  17       68.94       67.57     14.35 o
   4   3  17      630.76      632.32     29.31 o
   5   3  17        6.84        2.55     29.66 o
   6   3  17      219.38      211.13     17.97 o
   7   3  17       23.97       41.68     16.29 o
   8   3  17       47.11       49.44     20.07 o
   9   3  17      158.48      189.50     22.84 o
  10   3  17      310.76      367.91     28.25 o
  11   3  17      115.52       95.32     26.13 o
  12   3  17      180.90       98.86     43.78 o
 -13   4  17        3.01      -48.72     48.72 o
 -12   4  17        2.85      -31.77     31.77 o
 -11   4  17      606.03      839.72     49.44 o
 -10   4  17       16.19       64.96     28.95 o
  -9   4  17      221.94      210.56     22.39 o
  -8   4  17      601.04      714.22     45.55 o
  -7   4  17        0.21       26.44     15.09 o
  -6   4  17      283.10      372.16     30.01 o
  -5   4  17       60.02       85.75     17.65 o
  -4   4  17      105.13      127.10     16.59 o
  -3   4  17       38.44       63.94     26.83 o
  -2   4  17      146.81      163.28     16.27 o
  -1   4  17       14.35       32.67     13.44 o
   0   4  17        0.83        5.41     11.44 o
   1   4  17       29.37       13.89     13.89 o
   2   4  17       12.58       11.77     25.77 o
   3   4  17      263.42      275.22     38.84 o
   4   4  17        5.54        6.89     16.62 o
   5   4  17      130.61      145.28     19.42 o
   6   4  17      191.23      211.31     48.02 o
   7   4  17        1.30      -11.36     15.07 o
   8   4  17      166.17      204.73     21.49 o
   9   4  17        2.04        8.47     21.89 o
  10   4  17       63.10      104.50     26.83 o
  11   4  17      192.55      156.05     40.25 o
  12   4  17       51.69      -42.37     42.37 o
 -13   5  17       30.46       -0.71     42.36 o
 -12   5  17       34.69      -38.83     40.95 o
 -11   5  17      544.50      643.37     42.37 o
 -10   5  17        1.89       28.95     26.83 o
  -9   5  17        0.07        4.43     24.24 o
  -8   5  17      372.88      467.54     34.96 o
  -7   5  17       87.12      140.60     17.79 o
  -6   5  17       22.88       19.94     17.30 o
  -5   5  17      428.30      402.17     21.89 o
  -4   5  17       30.94       48.21     16.17 o
  -3   5  17        3.42       34.00     18.71 o
  -2   5  17       63.32       50.10     16.44 o
  -1   5  17       10.02       35.77     14.47 o
   0   5  17       67.26      105.21     15.81 o
   1   5  17       10.08       14.61     14.07 o
   2   5  17       18.39        5.65     14.39 o
   3   5  17       27.51       29.69     16.59 o
   4   5  17      101.39      118.14     21.18 o
   5   5  17       10.12      -15.08     16.62 o
   6   5  17        9.35       -7.73     16.99 o
   7   5  17      155.63      182.84     29.30 o
   8   5  17        1.64      -22.87     26.12 o
   9   5  17       77.81       74.14     24.01 o
  10   5  17      398.22      377.10     49.43 o
  11   5  17       46.12       50.13     36.72 o
  12   5  17      336.74      210.44     50.14 o
 -12   6  17       14.02      -29.66     41.66 o
 -11   6  17       92.20       16.24     29.66 o
 -10   6  17       51.09      103.09     29.66 o
  -9   6  17       32.58       47.31     27.54 o
  -8   6  17      418.27      521.09     68.50 o
  -7   6  17       48.70       10.94     38.13 o
  -6   6  17      122.41      181.22     29.66 o
  -5   6  17      134.67      145.56     30.01 o
  -4   6  17       53.76       36.80     14.57 o
  -3   6  17       31.94       44.07     18.98 o
  -2   6  17       15.29       39.56     17.25 o
  -1   6  17       14.11       24.02     20.48 o
   0   6  17       47.27       55.13     16.22 o
   1   6  17       12.64       15.96     14.95 o
   2   6  17       22.66       13.60     19.06 o
   3   6  17       80.49       88.97     16.42 o
   4   6  17        2.14      -13.96     16.54 o
   5   6  17      444.71      475.38     40.61 o
   6   6  17       42.52       11.97     31.07 o
   7   6  17       11.59      -40.31     44.48 o
   8   6  17        5.20       56.49     25.42 o
   9   6  17       16.44       52.25     34.60 o
  10   6  17        0.82       19.06     39.54 o
  11   6  17       18.81       45.90     36.72 o
  12   6  17        0.53      -42.36     42.36 o
 -10   7  17      103.80       64.26     30.36 o
  -9   7  17       20.24      -16.24     29.66 o
  -8   7  17        0.10       12.00     36.01 o
  -7   7  17        2.47        8.67     22.39 o
  -6   7  17      135.31       38.37     20.00 o
  -5   7  17      149.83      166.74     24.01 o
  -4   7  17       85.53       94.29     19.53 o
  -3   7  17       40.31       34.04     18.27 o
  -2   7  17      230.94      272.23     20.34 o
  -1   7  17       32.61       51.75     19.42 o
   0   7  17       74.70      100.00     18.98 o
   1   7  17       64.91       70.83     24.36 o
   2   7  17       40.14       27.28     17.55 o
   3   7  17        8.15        9.33     16.14 o
   4   7  17       35.32       20.36     18.43 o
   5   7  17       25.84       50.93     16.70 o
   6   7  17        6.64      -42.04     76.96 o
   7   7  17       21.33        7.77     22.59 o
   8   7  17       19.76      101.68     41.66 o
   9   7  17       89.34       88.26     38.84 o
  10   7  17       41.64        5.65     38.13 o
  -7   8  17      145.46      161.70     41.66 o
  -6   8  17      453.44      403.24     35.31 o
  -5   8  17       80.38       35.78     25.07 o
  -4   8  17      205.30      182.54     30.01 o
  -3   8  17       15.38       20.73     20.97 o
  -2   8  17        2.70       12.06     33.54 o
  -1   8  17       10.84       31.62     21.81 o
   0   8  17        0.18      -18.35     18.35 o
   1   8  17       20.12        8.24     20.18 o
   2   8  17       52.76       72.30     21.42 o
   3   8  17       23.45       18.80     18.67 o
   4   8  17       91.46       56.78     20.97 o
   5   8  17      624.50      580.70     27.10 o
   6   8  17       54.65       44.48     37.42 o
   7   8  17       59.99      103.09     38.83 o
   8   8  17      128.99      160.99     42.37 o
   9   8  17        0.09       20.48     43.07 o
  -4   9  17       34.35       13.99     54.02 o
  -3   9  17       38.36       14.66     25.10 o
  -2   9  17       71.66       59.27     21.54 o
  -1   9  17      295.67      310.65     22.14 o
   0   9  17      438.02      430.11     29.31 o
   1   9  17       53.34       68.79     21.81 o
   2   9  17       55.48       53.49     19.53 o
   3   9  17      194.90      187.65     22.78 o
   4   9  17      252.47      329.77     29.66 o
   5   9  17       30.26       52.96     33.19 o
   6   9  17      429.48      360.86     47.31 o
  -2  10  17        4.20      -40.25     40.25 o
  -1  10  17      155.46      199.12     46.60 o
   0  10  17      145.28      108.56     24.54 o
   1  10  17       10.78        3.21     23.07 o
   2  10  17       52.32        2.79     47.31 o
   3  10  17       27.39      -14.12     35.30 o
  -9   0  18       29.08        3.53     30.36 o
  -8   0  18       24.83       64.96     27.54 o
  -7   0  18      100.79       89.67     23.30 o
  -6   0  18       35.21       28.24     19.06 o
  -5   0  18      326.49      415.93     25.42 o
  -4   0  18       93.84      111.56     21.89 o
  -3   0  18      207.84      245.03     24.71 o
  -2   0  18        0.00       -6.35     15.53 o
  -1   0  18        9.08      -11.30     21.18 o
   0   0  18       47.38       57.90     21.18 o
   1   0  18        0.70      -23.30     23.30 o
   2   0  18        1.21       69.20     22.59 o
   3   0  18       33.52        6.35     22.59 o
   4   0  18      327.30      425.82     33.90 o
   5   0  18      271.30      359.43     28.95 o
   6   0  18        0.12       12.71     22.59 o
   7   0  18       25.78       24.71     26.12 o
   8   0  18        4.91      -26.83     26.83 o
   9   0  18      219.26      174.41     25.42 o
  10   0  18       13.87       19.06     37.42 o
 -10   1  18       65.57      -29.66     45.19 o
  -9   1  18      259.85      246.85     42.72 o
  -8   1  18        0.48       -9.14     22.24 o
  -7   1  18      431.74      489.19     21.61 o
  -6   1  18       91.81      135.67     14.88 o
  -5   1  18      291.38      294.86     17.48 o
  -4   1  18       94.50       71.44     17.65 o
  -3   1  18       12.35       19.68     12.95 o
  -2   1  18       77.14       72.56     14.67 o
  -1   1  18      125.11      116.63     25.42 o
   0   1  18      150.34      122.29     13.79 o
   1   1  18       73.84       75.06     14.58 o
   2   1  18       56.67       37.14     27.54 o
   3   1  18        3.56       -0.49     14.93 o
   4   1  18        3.12       -5.17     15.72 o
   5   1  18       24.43        3.45     15.58 o
   6   1  18      722.02      771.49     25.45 o
   7   1  18      149.60      145.95     22.54 o
   8   1  18       84.55      103.68     20.85 o
   9   1  18      316.55      292.35     30.36 o
  10   1  18      573.49      508.48     49.44 o
  11   1  18      323.35      327.66     44.49 o
  12   1  18      268.49      226.67     41.66 o
 -10   2  18       35.32      -28.95     29.66 o
  -9   2  18       38.10      -14.83     28.24 o
  -8   2  18       67.56       56.28     46.25 o
  -7   2  18      115.88       95.40     28.95 o
  -6   2  18       34.22       18.98     15.95 o
  -5   2  18       37.11       19.03     15.38 o
  -4   2  18      283.75      280.85     18.10 o
  -3   2  18       18.11       21.90     13.37 o
  -2   2  18       82.40       85.89     19.42 o
  -1   2  18       54.40       62.29     30.36 o
   0   2  18       78.48       62.47     14.36 o
   1   2  18      210.37      204.27     16.45 o
   2   2  18        3.38        6.43     14.46 o
   3   2  18        2.10      -11.82     13.77 o
   4   2  18       46.29       41.89     32.13 o
   5   2  18      225.54      182.66     50.14 o
   6   2  18      135.10      173.00     20.15 o
   7   2  18       17.31       24.24     66.02 o
   8   2  18       82.64       57.94     26.48 o
   9   2  18      240.39      182.89     31.07 o
  10   2  18       85.36       84.73     37.42 o
  11   2  18      564.49      562.15     50.14 o
 -10   3  18      236.23      229.49     48.72 o
  -9   3  18       22.28      -30.36     30.36 o
  -8   3  18      156.09      124.18     68.49 o
  -7   3  18       26.89       -5.00     18.39 o
  -6   3  18      151.14      206.03     41.31 o
  -5   3  18       43.54       55.59     19.42 o
  -4   3  18        8.13      -12.21     18.36 o
  -3   3  18      304.21      317.30     20.69 o
  -2   3  18       43.11       44.48     13.95 o
  -1   3  18        9.00        5.16     15.38 o
   0   3  18       70.74       72.30     15.25 o
   1   3  18       74.99       76.13     15.18 o
   2   3  18        0.72       10.39     23.30 o
   3   3  18      245.92      246.84     22.24 o
   4   3  18       80.13       85.43     18.89 o
   5   3  18      127.45      105.86     18.70 o
   6   3  18        2.32       16.48     15.79 o
   7   3  18        0.77        7.06     24.71 o
   8   3  18      150.11      168.76     26.83 o
   9   3  18       61.11       71.32     26.13 o
  10   3  18        6.81       28.95     32.48 o
  11   3  18      114.10      111.56     43.78 o
 -11   4  18        8.91      -40.95     40.95 o
 -10   4  18       46.07       36.72     43.07 o
  -9   4  18        0.51      -31.77     31.77 o
  -8   4  18       40.82       28.95     24.01 o
  -7   4  18       76.44       56.24     27.89 o
  -6   4  18       17.46      -17.97     17.97 o
  -5   4  18       28.35       57.92     18.36 o
  -4   4  18       70.50       72.18     22.95 o
  -3   4  18       16.46        5.10     17.64 o
  -2   4  18       15.09        9.37     25.42 o
  -1   4  18      306.40      316.44     16.46 o
   0   4  18      155.72      158.60     20.48 o
   1   4  18      130.40      127.53     15.62 o
   2   4  18        0.68       -4.24     17.65 o
   3   4  18      129.75      139.53     18.01 o
   4   4  18      680.37      656.06     80.87 o
   5   4  18        6.74       20.57     19.15 o
   6   4  18        4.46      -16.57     16.57 o
   7   4  18       27.47       10.59     26.12 o
   8   4  18       10.00       -6.35     26.83 o
   9   4  18        2.09      -28.24     28.24 o
 -11   5  18       19.40      -50.13     50.13 o
 -10   5  18        1.11      -38.13     38.13 o
  -9   5  18       31.62       19.06     42.36 o
  -8   5  18       95.07       21.89     44.48 o
  -7   5  18       20.13      -18.36     22.59 o
  -6   5  18       31.48       16.24     28.95 o
  -5   5  18       20.87      -13.35     16.27 o
  -4   5  18        0.31       -3.92     20.21 o
  -3   5  18       82.43       84.02     20.48 o
  -2   5  18        0.71       -7.23     29.30 o
  -1   5  18        3.02       15.45     21.54 o
   0   5  18       41.76      109.46     18.35 o
   1   5  18        0.89       10.08     14.71 o
   2   5  18       16.95      -10.58     17.33 o
   3   5  18       23.06       36.11     20.83 o
   4   5  18       67.42      105.65     19.77 o
   5   5  18        1.95      -18.96     49.43 o
   6   5  18       56.34       22.59     21.89 o
   7   5  18       14.86        1.41     24.01 o
   8   5  18      135.79      153.23     31.77 o
   9   5  18        7.37      -38.13     38.13 o
 -10   6  18      105.19       98.85     38.84 o
  -9   6  18       67.15       98.15     43.78 o
  -8   6  18       15.60        4.24     40.25 o
  -7   6  18        1.27       69.90     44.48 o
  -6   6  18       19.90       69.20     40.95 o
  -5   6  18      168.94      123.57     31.78 o
  -4   6  18       89.71       56.32     21.71 o
  -3   6  18       79.46       92.13     25.42 o
  -2   6  18      127.43      160.38     19.30 o
  -1   6  18      327.73      361.73     23.80 o
   0   6  18      104.58       92.74     19.33 o
   1   6  18      510.29      527.53     25.88 o
   2   6  18       73.02       80.99     31.77 o
   3   6  18       14.57      -18.31     18.31 o
   4   6  18      532.34      519.98     25.08 o
   5   6  18      109.80       78.38     23.30 o
   6   6  18        3.99      -11.30     26.12 o
   7   6  18       90.55      122.86     27.54 o
   8   6  18      218.64      288.81     48.02 o
   9   6  18       30.10      -40.25     40.25 o
  -9   7  18        8.05      -45.89     45.89 o
  -8   7  18      261.44      240.09     48.02 o
  -7   7  18       95.12       54.37     37.42 o
  -6   7  18      253.92      259.15     38.84 o
  -5   7  18        2.07       24.71     34.60 o
  -4   7  18      150.02      213.25     38.13 o
  -3   7  18       10.92      -21.66     21.66 o
  -2   7  18        0.13      -16.95     18.80 o
  -1   7  18        0.72       22.38     19.53 o
   0   7  18        3.63       -2.75     56.13 o
   1   7  18       29.03       44.86     27.54 o
   2   7  18       55.15       33.23     23.21 o
   3   7  18       95.19      108.11     54.72 o
   4   7  18       34.21      100.97     26.13 o
   5   7  18       88.34      110.15     26.83 o
   6   7  18      101.12       82.61     31.07 o
   7   7  18       92.67       60.72     46.60 o
   8   7  18       35.21      -12.71     39.54 o
  -6   8  18       71.74       41.66     37.42 o
  -5   8  18       13.25        2.82     36.72 o
  -4   8  18      206.92      195.60     43.78 o
  -3   8  18       28.04        8.47     38.13 o
  -2   8  18      131.55       76.07    114.39 o
  -1   8  18        0.77      -33.19     33.19 o
   0   8  18       43.26       38.65     22.39 o
   1   8  18       47.86       58.94     23.25 o
   2   8  18      104.87       27.76    112.62 o
   3   8  18       91.15       51.55     26.83 o
   4   8  18       70.05       73.43     26.13 o
   5   8  18      270.83      246.44     32.48 o
   6   8  18       64.03       98.15     44.48 o
   7   8  18       14.51      -25.42     40.25 o
  -3   9  18       49.55       16.95     38.83 o
  -2   9  18       25.15      -34.60     38.13 o
  -1   9  18      176.89      122.16     41.66 o
   0   9  18        2.49      -56.13     56.13 o
   1   9  18        3.64      -31.07     31.07 o
   2   9  18       22.34      -27.54     27.54 o
   3   9  18       41.57       22.59     28.95 o
   4   9  18       49.49       36.01     45.19 o
  -7   1  19        0.02      -53.66     53.66 o
  -6   1  19       49.80       28.95     31.07 o
  -5   1  19        8.21      -19.77     19.77 o
  -4   1  19        5.89      -18.36     18.36 o
  -3   1  19        5.49       37.50     16.06 o
  -2   1  19       47.94       59.54     15.27 o
  -1   1  19       65.96       58.33     15.17 o
   0   1  19       18.78       53.73     17.09 o
   1   1  19       28.47       39.51     27.54 o
   2   1  19        2.88       31.51     15.61 o
   3   1  19       71.43       58.11     26.48 o
   4   1  19        0.28      -13.03     20.22 o
   5   1  19       21.65       29.19     28.60 o
   6   1  19       44.13       19.27     25.83 o
   7   1  19       10.65      -10.67     23.45 o
   8   1  19       18.55        4.21     30.71 o
   9   1  19       25.51       36.01     36.01 o
  10   1  19       41.68       55.78     46.60 o
  11   1  19       61.67       64.25     38.83 o
  -5   2  19      167.54       94.75     20.90 o
  -4   2  19        1.66      -14.05     17.47 o
  -3   2  19      102.67       79.01     23.65 o
  -2   2  19        5.60       18.24     14.25 o
  -1   2  19      382.49      376.67     34.60 o
   0   2  19        2.65       33.07     19.42 o
   1   2  19       11.67       -4.94     20.48 o
   2   2  19      146.06      163.76     16.20 o
   3   2  19       60.40       46.77     44.13 o
   4   2  19        7.70      -10.32     19.77 o
   5   2  19      565.73      539.13     27.54 o
   6   2  19        0.33        6.35     29.66 o
   7   2  19      169.40      209.01     48.72 o
   8   2  19       21.23      -36.01     36.01 o
   9   2  19      249.50      319.88     45.19 o
  10   2  19       34.45       79.79     39.54 o
  -7   3  19      534.43      558.62     55.08 o
  -6   3  19      170.58      128.51     40.95 o
  -5   3  19      434.80      443.49     55.79 o
  -4   3  19        2.77      -18.13     18.13 o
  -3   3  19        2.02      -15.40     15.40 o
  -2   3  19       53.55       63.57     18.36 o
  -1   3  19      315.16      324.46     19.67 o
   0   3  19        8.29       10.72     16.27 o
   1   3  19       74.56       45.37     15.85 o
   2   3  19       77.56       43.11     28.24 o
   3   3  19        2.86      -39.89     39.89 o
   4   3  19        8.31       -9.89     20.48 o
   5   3  19      400.27      290.95     34.60 o
   6   3  19       69.83       57.90     38.13 o
   7   3  19      362.68      399.69     43.08 o
   8   3  19       46.15       81.20     36.01 o
   9   3  19       12.60        7.77     37.42 o
  -7   4  19        6.60      -45.89     45.89 o
  -6   4  19        1.84      -40.95     40.95 o
  -5   4  19      280.53      293.76     49.43 o
  -4   4  19      221.29      165.36     80.50 o
  -3   4  19      420.85      422.60     25.77 o
  -2   4  19        3.40      -15.96     15.96 o
  -1   4  19      152.72      137.95     19.67 o
   0   4  19       21.42       18.33     17.23 o
   1   4  19       28.93       -9.23     16.54 o
   2   4  19       18.88       -8.29     26.83 o
   3   4  19      196.78      241.50     30.36 o
   4   4  19       43.87       19.06     23.30 o
   5   4  19      105.62       79.79     24.71 o
   6   4  19       49.00       89.67     41.66 o
   7   4  19        1.53      -10.59     42.36 o
   8   4  19       76.49       28.95     35.30 o
   9   4  19      178.73      222.43     45.19 o
  -7   5  19      174.16      186.42     57.20 o
  -5   5  19       58.57        2.82     37.42 o
  -4   5  19        0.87      -27.54     40.95 o
  -3   5  19       10.10        1.67     51.19 o
  -2   5  19       20.30      -24.79     24.79 o
  -1   5  19      176.19      179.28     31.78 o
   0   5  19       73.11       67.37     18.65 o
   1   5  19       11.02      -23.04     25.43 o
   2   5  19       16.65      -24.71     28.95 o
   3   5  19        1.99      -21.18     21.18 o
   4   5  19        1.44      -30.36     30.36 o
   5   5  19      122.53      222.42     31.07 o
   6   5  19       39.34       33.89     38.13 o
   7   5  19      303.24      358.73     48.72 o
   8   5  19       20.98       36.01     35.30 o
  -6   6  19       49.26      -45.19     45.19 o
  -4   6  19       14.96      -28.24     28.24 o
  -3   6  19      137.70       12.00     48.02 o
  -2   6  19       32.35      -46.60     46.60 o
  -1   6  19        0.00      -47.31     47.31 o
   0   6  19        0.11      -27.98     27.98 o
   1   6  19        5.61      -33.19     34.60 o
   2   6  19      112.10      142.63     34.60 o
   3   6  19       13.03       25.42     26.12 o
   4   6  19        0.06       52.25     40.25 o
   5   6  19        0.06      -38.13     38.13 o
   6   6  19       68.16       45.90     36.01 o
   1   7  19        6.82       29.66     36.72 o
[truncated: 1,866 more chars]
